# Supplementary material for: South African mothers’ immediate and 5-year retrospective reports of drinking alcohol during pregnancy
Source: PLoS One. 2020 Apr 16;15(4):e0231518. doi: 10.1371/journal.pone.0231518 (PMC7162489; doi:10.1371/journal.pone.0231518)
Supplement: S1 File — (JSON) [file pone.0231518.s001.json]

{
  "categories": {
    "condition": {
      "ordered": false,
      "categories": ["Control", "Mentor_Mother"]
    },
    "nhood": {
      "ordered": false,
      "categories": ["n01a", "n01b", "n02a", "n02b", "n03a", "n03b", "n04a", "n04b", "n05a", "n05b", "n07a", "n07b", "n08a", "n08b", "n10a", "n10b", "n11a", "n11b", "n14a", "n14b", "n15a", "n15b", "n16a", "n16b"]
    },
    "timepoint": {
      "ordered": true,
      "categories": ["Baseline", "After_birth", "6_months", "18_months", "3_years", "5_years"]
    },
    "alcohol_any": {
      "ordered": false,
      "categories": ["Drinking", "Sober"]
    },
    "alcohol_freq_preg_before_noticed": {
      "ordered": true,
      "categories": ["Never", "Less than once a month", "Once a month", "2 to 3 times a month", "Once a week", "2 times a week", "3 to 4 times a week", "Nearly every day", "Every day"]
    },
    "alcohol_amount_preg_before_noticed": {
      "ordered": true,
      "categories": ["1 or 2", "3 or 4", "5 or 6", "7,8 or 9", "10 or more"]
    }
  },
  "first_col_is_row_labels": false,
  "table": [
    ["condition", "nhood", "s", "timepoint", "weeks_preg", "weeks_preg_when_noticed", "preg_since_birth", "alcohol_any", "alcohol_freq_preg_before_noticed", "alcohol_amount_preg_before_noticed", "child_female", "child_birthweight_kg", "child_birthheight_cm", "child_head_circumference_for_age_z", "child_kaufman_iq"],
    ["Control", "n11b", "pr00069", "Baseline", 16.0, 8.0, null, "Sober", "Never", null, 1.0, null, null, null, null],
    ["Control", "n11b", "pr00069", "After_birth", null, null, null, "Sober", null, null, 1.0, 2.45, null, -0.28, null],
    ["Control", "n11b", "pr00069", "5_years", null, null, 1.0, "Sober", "Never", null, 1.0, null, null, 2.58, 72.0],
    ["Control", "n16a", "pr00280", "Baseline", 17.0, 8.0, null, "Sober", "Never", null, 0.0, null, null, null, null],
    ["Control", "n16a", "pr00280", "After_birth", null, null, null, "Sober", null, null, 0.0, 3.02, null, 0.91, null],
    ["Control", "n16a", "pr00280", "5_years", null, null, 1.0, "Drinking", "Never", null, 0.0, null, null, null, null],
    ["Control", "n02b", "pr00772", "Baseline", 34.0, 4.0, null, "Sober", "Never", null, 1.0, null, null, null, null],
    ["Control", "n02b", "pr00772", "After_birth", null, null, null, "Sober", null, null, 1.0, 3.37, 52.0, 1.16, null],
    ["Control", "n02b", "pr00772", "5_years", null, null, 0.0, "Drinking", "Never", null, 1.0, null, null, null, 93.0],
    ["Control", "n10a", "pr00881", "Baseline", 23.0, 8.0, null, "Sober", "Never", null, 0.0, null, null, null, null],
    ["Control", "n10a", "pr00881", "After_birth", null, null, null, "Sober", null, null, 0.0, 3.56, null, 2.19, null],
    ["Control", "n10a", "pr00881", "5_years", null, null, 0.0, "Sober", "Never", null, 0.0, null, null, null, null],
    ["Control", "n04b", "pr00994", "Baseline", 9.0, 4.0, null, "Sober", "Never", null, 0.0, null, null, null, null],
    ["Control", "n04b", "pr00994", "After_birth", null, null, null, "Sober", null, null, 0.0, null, null, -4.55, null],
    ["Control", "n05b", "pr01439", "5_years", null, null, 1.0, "Sober", "Never", null, 0.0, null, null, null, 79.0],
    ["Control", "n04b", "pr01688", "Baseline", 30.0, 13.0, null, "Sober", "Never", null, 0.0, null, null, null, null],
    ["Control", "n04b", "pr01688", "After_birth", null, null, null, "Sober", null, null, 0.0, null, null, -1.68, null],
    ["Control", "n04b", "pr01688", "5_years", null, null, 1.0, "Sober", "Never", null, 0.0, null, null, null, 75.0],
    ["Control", "n14b", "pr02290", "Baseline", 34.0, 8.0, null, "Sober", "Never", null, 1.0, null, null, null, null],
    ["Control", "n14b", "pr02290", "After_birth", null, null, null, "Sober", null, null, 1.0, 3.52, null, 0.47, null],
    ["Control", "n14b", "pr02290", "5_years", null, null, 1.0, "Sober", "Never", null, 1.0, null, null, 2.4, 76.0],
    ["Control", "n07a", "pr02398", "Baseline", 30.0, 4.0, null, "Sober", "Never", null, 1.0, null, null, null, null],
    ["Control", "n07a", "pr02398", "After_birth", null, null, null, "Sober", null, null, 1.0, 3.17, 51.0, 1.0, null],
    ["Control", "n07a", "pr02398", "5_years", null, null, 0.0, "Drinking", "Never", null, 1.0, null, null, null, 80.0],
    ["Control", "n01a", "pr02842", "5_years", null, null, 0.0, "Sober", "Never", null, 0.0, null, null, null, 80.0],
    ["Control", "n05b", "pr03121", "5_years", null, null, 0.0, "Sober", "Never", null, 0.0, null, null, null, 71.0],
    ["Control", "n10a", "pr03193", "Baseline", 28.0, 5.0, null, "Sober", "Never", null, 0.0, null, null, null, null],
    ["Control", "n10a", "pr03193", "After_birth", null, null, null, "Sober", null, null, 0.0, 3.2, null, 0.71, null],
    ["Control", "n10a", "pr03193", "5_years", null, null, 0.0, "Sober", "Never", null, 0.0, null, null, -0.44, null],
    ["Control", "n02b", "pr03289", "Baseline", 39.0, 4.0, null, "Sober", "Never", null, 1.0, null, null, null, null],
    ["Control", "n02b", "pr03289", "After_birth", null, null, null, "Sober", null, null, 1.0, 3.1, 50.0, 1.32, null],
    ["Control", "n02b", "pr03289", "5_years", null, null, 1.0, "Sober", "Never", null, 1.0, null, null, -0.3, 69.0],
    ["Control", "n01a", "pr03453", "5_years", null, null, 0.0, "Sober", "Never", null, 0.0, null, null, 0.9, null],
    ["Control", "n10a", "pr03614", "Baseline", 19.0, 13.0, null, "Sober", "Once a month", "1 or 2", 1.0, null, null, null, null],
    ["Control", "n10a", "pr03614", "After_birth", null, null, null, "Sober", null, null, 1.0, 2.2, null, -2.46, null],
    ["Control", "n10a", "pr03614", "5_years", null, null, 1.0, "Sober", "Never", null, 1.0, null, null, 0.76, 83.0],
    ["Control", "n11b", "pr03660", "Baseline", 32.0, 12.0, null, "Sober", "2 to 3 times a month", "5 or 6", 0.0, null, null, null, null],
    ["Control", "n11b", "pr03660", "After_birth", null, null, null, "Sober", null, null, 0.0, null, null, -2.01, null],
    ["Control", "n11b", "pr03660", "5_years", null, null, 1.0, "Drinking", "3 to 4 times a week", "1 or 2", 0.0, null, null, null, 88.0],
    ["Control", "n05b", "pr04044", "Baseline", 9.0, 4.0, null, "Sober", "Never", null, null, null, null, null, null],
    ["Control", "n05b", "pr04060", "Baseline", 28.0, 8.0, null, "Sober", "Never", null, 1.0, null, null, null, null],
    ["Control", "n05b", "pr04060", "After_birth", null, null, null, "Sober", null, null, 1.0, 3.22, 45.0, 0.6, null],
    ["Control", "n05b", "pr04060", "5_years", null, null, 0.0, "Sober", "Never", null, 1.0, null, null, 0.79, 72.0],
    ["Control", "n08a", "pr04235", "Baseline", 35.0, 8.0, null, "Sober", "Never", null, null, null, null, null, null],
    ["Control", "n14b", "pr04426", "After_birth", null, null, null, null, null, null, 1.0, 1.7, 46.0, -0.77, null],
    ["Control", "n14b", "pr04426", "5_years", null, null, 0.0, "Sober", "Never", null, 1.0, null, null, 0.41, 74.0],
    ["Control", "n05b", "pr04442", "Baseline", 30.0, 4.0, null, "Sober", "Never", null, 1.0, null, null, null, null],
    ["Control", "n05b", "pr04442", "After_birth", null, null, null, "Sober", null, null, 1.0, 3.1, 51.0, 0.04, null],
    ["Control", "n05b", "pr04442", "5_years", null, null, 0.0, "Sober", "Never", null, 1.0, null, null, 0.55, 65.0],
    ["Control", "n01a", "pr04628", "Baseline", 35.0, 22.0, null, "Sober", "Never", null, 1.0, null, null, null, null],
    ["Control", "n01a", "pr04628", "After_birth", null, null, null, "Sober", null, null, 1.0, 3.0, 48.0, 0.3, null],
    ["Control", "n05b", "pr04697", "Baseline", 33.0, 8.0, null, "Sober", "Never", null, 1.0, null, null, null, null],
    ["Control", "n05b", "pr04697", "After_birth", null, null, null, "Sober", null, null, 1.0, 3.4, 50.0, -0.03, null],
    ["Control", "n05b", "pr04697", "5_years", null, null, 0.0, "Sober", "Never", null, 1.0, null, null, 1.49, null],
    ["Control", "n10a", "pr04706", "Baseline", 20.0, 8.0, null, "Sober", "Never", null, 1.0, null, null, null, null],
    ["Control", "n10a", "pr04706", "After_birth", null, null, null, "Sober", null, null, 1.0, 3.8, null, 1.24, null],
    ["Control", "n10a", "pr04706", "5_years", null, null, 0.0, "Drinking", "Never", null, 1.0, null, null, null, 83.0],
    ["Control", "n05b", "pr04754", "Baseline", 26.0, 9.0, null, "Sober", "2 to 3 times a month", "5 or 6", 1.0, null, null, null, null],
    ["Control", "n05b", "pr04754", "After_birth", null, null, null, "Sober", null, null, 1.0, 2.2, 49.0, 1.32, null],
    ["Control", "n08a", "pr04970", "Baseline", 26.0, 8.0, null, "Sober", "Less than once a month", "1 or 2", 0.0, null, null, null, null],
    ["Control", "n08a", "pr04970", "After_birth", null, null, null, "Sober", null, null, 0.0, 3.6, 51.0, 0.69, null],
    ["Control", "n08a", "pr04970", "5_years", null, null, 1.0, "Drinking", "Never", null, 0.0, null, null, 0.18, null],
    ["Control", "n07a", "pr05172", "Baseline", 26.0, 17.0, null, "Sober", "Never", null, 1.0, null, null, null, null],
    ["Control", "n07a", "pr05172", "After_birth", null, null, null, "Sober", null, null, 1.0, 3.02, 46.0, 2.1, null],
    ["Control", "n07a", "pr05172", "5_years", null, null, 1.0, "Sober", "Never", null, 1.0, null, null, null, 89.0],
    ["Control", "n07a", "pr05267", "Baseline", 16.0, 9.0, null, "Sober", "Never", null, null, null, null, null, null],
    ["Control", "n14b", "pr05431", "Baseline", 12.0, 3.0, null, "Sober", "Less than once a month", "3 or 4", null, null, null, null, null],
    ["Control", "n08a", "pr05468", "5_years", null, null, 1.0, "Sober", "Never", null, 1.0, null, null, null, 77.0],
    ["Control", "n10a", "pr05565", "Baseline", 13.0, 3.0, null, "Sober", "Never", null, 1.0, null, null, null, null],
    ["Control", "n10a", "pr05565", "After_birth", null, null, null, "Sober", null, null, 1.0, 2.506, 42.0, -0.13, null],
    ["Control", "n10a", "pr05565", "5_years", null, null, 0.0, "Sober", "Never", null, 1.0, null, null, 1.46, 80.0],
    ["Control", "n01b", "pr05609", "Baseline", 36.0, 3.0, null, "Sober", "Once a month", "3 or 4", 1.0, null, null, null, null],
    ["Control", "n01b", "pr05609", "After_birth", null, null, null, "Sober", null, null, 1.0, null, null, 1.94, null],
    ["Control", "n01b", "pr05609", "5_years", null, null, 1.0, "Sober", "2 to 3 times a month", "1 or 2", 1.0, null, null, 3.22, 107.0],
    ["Control", "n11b", "pr05656", "Baseline", 39.0, 4.0, null, "Sober", "Never", null, 0.0, null, null, null, null],
    ["Control", "n11b", "pr05656", "After_birth", null, null, null, "Sober", null, null, 0.0, 3.2, null, -1.68, null],
    ["Control", "n11b", "pr05656", "5_years", null, null, 1.0, "Sober", "Never", null, 0.0, null, null, null, null],
    ["Control", "n14b", "pr05914", "Baseline", 25.0, 3.0, null, "Sober", "Never", null, 1.0, null, null, null, null],
    ["Control", "n14b", "pr05914", "After_birth", null, null, null, "Sober", null, null, 1.0, 2.78, 51.0, -0.64, null],
    ["Control", "n14b", "pr05914", "5_years", null, null, 0.0, "Sober", "Never", null, 1.0, null, null, 1.49, null],
    ["Control", "n16a", "pr05952", "Baseline", 34.0, 9.0, null, "Sober", "Never", null, 1.0, null, null, null, null],
    ["Control", "n16a", "pr05952", "After_birth", null, null, null, "Sober", null, null, 1.0, 3.7, null, 1.71, null],
    ["Control", "n16a", "pr05952", "5_years", null, null, 0.0, "Sober", "Never", null, 1.0, null, null, null, 74.0],
    ["Control", "n01a", "pr06163", "5_years", null, null, 0.0, "Sober", "2 times a week", "10 or more", 0.0, null, null, null, null],
    ["Control", "n04b", "pr06429", "Baseline", 20.0, 3.0, null, "Sober", "Never", null, 1.0, null, null, null, null],
    ["Control", "n04b", "pr06429", "After_birth", null, null, null, "Sober", null, null, 1.0, 3.15, 50.0, 0.3, null],
    ["Control", "n04b", "pr06429", "5_years", null, null, 0.0, "Drinking", "Never", null, 1.0, null, null, null, 90.0],
    ["Control", "n07a", "pr06520", "5_years", null, null, 0.0, "Sober", "Never", null, 1.0, null, null, null, 81.0],
    ["Control", "n07a", "pr06640", "Baseline", 24.0, 8.0, null, "Sober", "Never", null, 1.0, null, null, null, null],
    ["Control", "n07a", "pr06640", "After_birth", null, null, null, "Sober", null, null, 1.0, 3.84, 56.0, 2.1, null],
    ["Control", "n07a", "pr06640", "5_years", null, null, 0.0, "Sober", "Never", null, 1.0, null, null, null, null],
    ["Control", "n14b", "pr06694", "Baseline", 30.0, 13.0, null, "Sober", "Never", null, 1.0, null, null, null, null],
    ["Control", "n14b", "pr06694", "After_birth", null, null, null, "Sober", null, null, 1.0, 2.9, 51.0, -0.81, null],
    ["Control", "n14b", "pr06694", "5_years", null, null, 1.0, "Sober", "Never", null, 1.0, null, null, -0.06, 76.0],
    ["Control", "n11b", "pr06739", "Baseline", 12.0, 3.0, null, "Sober", "Never", null, null, null, null, null, null],
    ["Control", "n15b", "pr06932", "Baseline", 26.0, 12.0, null, "Drinking", "2 to 3 times a month", "3 or 4", 1.0, null, null, null, null],
    ["Control", "n15b", "pr06932", "After_birth", null, null, null, "Sober", null, null, 1.0, 2.26, 46.0, -1.72, null],
    ["Control", "n15b", "pr06932", "5_years", null, null, 1.0, "Drinking", "Once a month", "1 or 2", 1.0, null, null, null, 75.0],
    ["Control", "n08a", "pr07030", "Baseline", 10.0, 4.0, null, "Sober", "Never", null, null, null, null, null, null],
    ["Control", "n16a", "pr07375", "Baseline", 28.0, 8.0, null, "Sober", "Never", null, 0.0, null, null, null, null],
    ["Control", "n16a", "pr07375", "After_birth", null, null, null, "Sober", null, null, 0.0, 2.04, 41.5, -1.87, null],
    ["Control", "n16a", "pr07375", "5_years", null, null, 0.0, "Sober", "Never", null, 0.0, null, null, null, 95.0],
    ["Control", "n01b", "pr07396", "Baseline", 30.0, 13.0, null, "Sober", "Never", null, 1.0, null, null, null, null],
    ["Control", "n01b", "pr07396", "After_birth", null, null, null, "Sober", null, null, 1.0, 1.3, 39.0, -4.12, null],
    ["Control", "n08a", "pr07498", "5_years", null, null, 1.0, "Drinking", "2 to 3 times a month", "3 or 4", 0.0, null, null, 1.88, 105.0],
    ["Control", "n16a", "pr07510", "Baseline", 30.0, 4.0, null, "Sober", "Once a week", "3 or 4", 0.0, null, null, null, null],
    ["Control", "n16a", "pr07510", "After_birth", null, null, null, "Sober", null, null, 0.0, 2.83, 50.0, -1.27, null],
    ["Control", "n16a", "pr07510", "5_years", null, null, 1.0, "Drinking", "Once a week", "10 or more", 0.0, null, null, null, 74.0],
    ["Control", "n16a", "pr07649", "Baseline", 34.0, 13.0, null, "Sober", "Never", null, 0.0, null, null, null, null],
    ["Control", "n16a", "pr07649", "After_birth", null, null, null, "Sober", null, null, 0.0, 2.52, null, -0.48, null],
    ["Control", "n16a", "pr07649", "5_years", null, null, 1.0, "Sober", "Never", null, 0.0, null, null, null, 89.0],
    ["Control", "n01b", "pr07776", "Baseline", 13.0, 4.0, null, "Sober", "Never", null, 0.0, null, null, null, null],
    ["Control", "n01b", "pr07776", "After_birth", null, null, null, "Sober", null, null, 0.0, 3.3, null, 1.13, null],
    ["Control", "n01b", "pr07776", "5_years", null, null, 0.0, "Drinking", "2 to 3 times a month", "3 or 4", 0.0, null, null, 1.05, 74.0],
    ["Control", "n15b", "pr08588", "Baseline", 36.0, 17.0, null, "Sober", "Never", null, 1.0, null, null, null, null],
    ["Control", "n15b", "pr08588", "After_birth", null, null, null, "Sober", null, null, 1.0, 3.44, null, 1.94, null],
    ["Control", "n15b", "pr08588", "5_years", null, null, 0.0, "Sober", "Never", null, 1.0, null, null, null, 65.0],
    ["Control", "n16a", "pr09066", "Baseline", 34.0, 9.0, null, "Sober", "Never", null, 0.0, null, null, null, null],
    ["Control", "n16a", "pr09066", "After_birth", null, null, null, "Sober", null, null, 0.0, 3.6, null, -0.22, null],
    ["Control", "n16a", "pr09066", "5_years", null, null, 0.0, "Sober", "Never", null, 0.0, null, null, 1.38, null],
    ["Control", "n16a", "pr09318", "Baseline", 13.0, 4.0, null, "Drinking", "Never", null, 1.0, null, null, null, null],
    ["Control", "n16a", "pr09318", "After_birth", null, null, null, "Sober", null, null, 1.0, 2.6, null, -0.47, null],
    ["Control", "n15b", "pr09473", "Baseline", 25.0, 4.0, null, "Sober", "Never", null, 1.0, null, null, null, null],
    ["Control", "n15b", "pr09473", "After_birth", null, null, null, "Sober", null, null, 1.0, 2.425, null, -1.07, null],
    ["Control", "n15b", "pr09473", "5_years", null, null, 0.0, "Sober", "Never", null, 1.0, null, null, 0.15, null],
    ["Control", "n01b", "pr09728", "Baseline", 34.0, 4.0, null, "Sober", "Never", null, 0.0, null, null, null, null],
    ["Control", "n01b", "pr09728", "After_birth", null, null, null, "Sober", null, null, 0.0, 2.4, null, -0.95, null],
    ["Control", "n01b", "pr09728", "5_years", null, null, 1.0, "Sober", "Never", null, 0.0, null, null, null, 78.0],
    ["Control", "n02b", "pr09749", "Baseline", 30.0, 4.0, null, "Sober", "Never", null, 1.0, null, null, null, null],
    ["Control", "n02b", "pr09749", "After_birth", null, null, null, "Sober", null, null, 1.0, 3.5, 50.0, 2.02, null],
    ["Control", "n02b", "pr09749", "5_years", null, null, 0.0, "Sober", "Never", null, 1.0, null, null, 1.74, null],
    ["Control", "n10a", "pr09761", "Baseline", 39.0, 9.0, null, "Sober", "Never", null, 1.0, null, null, null, null],
    ["Control", "n10a", "pr09761", "After_birth", null, null, null, "Sober", null, null, 1.0, 2.86, null, 0.14, null],
    ["Control", "n11b", "pr100056", "Baseline", 16.0, 12.0, null, "Sober", "Once a month", "1 or 2", 1.0, null, null, null, null],
    ["Control", "n11b", "pr100056", "After_birth", null, null, null, "Sober", null, null, 1.0, 4.05, 56.0, 2.6, null],
    ["Control", "n11b", "pr100056", "5_years", null, null, 0.0, "Sober", "Never", null, 1.0, null, null, 0.76, 76.0],
    ["Control", "n08a", "pr10048", "5_years", null, null, 1.0, "Drinking", "2 to 3 times a month", "1 or 2", 1.0, null, null, null, 70.0],
    ["Control", "n01b", "pr10130", "5_years", null, null, 0.0, "Sober", "Never", null, 1.0, null, null, null, 79.0],
    ["Control", "n08a", "pr10314", "Baseline", 14.0, 13.0, null, "Sober", "Never", null, 0.0, null, null, null, null],
    ["Control", "n08a", "pr10314", "After_birth", null, null, null, "Sober", null, null, 0.0, 2.7, null, -0.52, null],
    ["Control", "n05b", "pr10391", "Baseline", 21.0, 4.0, null, "Sober", "Never", null, 1.0, null, null, null, null],
    ["Control", "n05b", "pr10391", "After_birth", null, null, null, "Sober", null, null, 1.0, 1.18, 40.0, -3.97, null],
    ["Control", "n05b", "pr10391", "5_years", null, null, 1.0, "Sober", "Never", null, 1.0, null, null, null, 62.0],
    ["Control", "n07a", "pr10434", "After_birth", null, null, null, null, null, null, 1.0, 5.7, 51.0, -3.44, null],
    ["Control", "n07a", "pr10434", "5_years", null, null, 0.0, "Sober", "Never", null, 1.0, null, null, null, 89.0],
    ["Control", "n11b", "pr10612", "Baseline", 28.0, 8.0, null, "Sober", "Never", null, 0.0, null, null, null, null],
    ["Control", "n11b", "pr10612", "After_birth", null, null, null, "Sober", null, null, 0.0, 3.5, null, 1.65, null],
    ["Control", "n11b", "pr10612", "5_years", null, null, 1.0, "Sober", "Never", null, 0.0, null, null, 1.54, null],
    ["Control", "n07a", "pr10698", "Baseline", 39.0, 22.0, null, "Drinking", "Never", null, 1.0, null, null, null, null],
    ["Control", "n07a", "pr10698", "After_birth", null, null, null, "Sober", null, null, 1.0, 3.7, 51.5, 1.16, null],
    ["Control", "n07a", "pr10698", "5_years", null, null, 1.0, "Sober", "Never", null, 1.0, null, null, null, null],
    ["Control", "n07a", "pr10840", "Baseline", 13.0, 9.0, null, "Sober", "Never", null, 0.0, null, null, null, null],
    ["Control", "n07a", "pr10840", "After_birth", null, null, null, "Sober", null, null, 0.0, 1.34, 45.0, -6.28, null],
    ["Control", "n07a", "pr10840", "5_years", null, null, 0.0, "Sober", "Never", null, 0.0, null, null, null, 74.0],
    ["Control", "n07a", "pr10880", "Baseline", 20.0, 4.0, null, "Sober", "2 times a week", "5 or 6", 0.0, null, null, null, null],
    ["Control", "n07a", "pr10880", "After_birth", null, null, null, "Sober", null, null, 0.0, 3.2, 50.0, -0.05, null],
    ["Control", "n07a", "pr10880", "5_years", null, null, 0.0, "Sober", "Never", null, 0.0, null, null, null, 76.0],
    ["Control", "n14b", "pr10977", "Baseline", 35.0, 3.0, null, "Drinking", "2 times a week", "5 or 6", 0.0, null, null, null, null],
    ["Control", "n14b", "pr10977", "After_birth", null, null, null, "Sober", null, null, 0.0, 3.32, null, 0.45, null],
    ["Control", "n14b", "pr10977", "5_years", null, null, 0.0, "Drinking", "3 to 4 times a week", "1 or 2", 0.0, null, null, null, 89.0],
    ["Control", "n02b", "pr11074", "Baseline", 21.0, 8.0, null, "Sober", "2 times a week", "10 or more", 0.0, null, null, null, null],
    ["Control", "n02b", "pr11074", "After_birth", null, null, null, "Sober", null, null, 0.0, 2.96, null, -1.77, null],
    ["Control", "n02b", "pr11074", "5_years", null, null, 0.0, "Drinking", "2 times a week", "10 or more", 0.0, null, null, 1.88, 105.0],
    ["Control", "n05b", "pr11317", "Baseline", 17.0, 8.0, null, "Sober", "Never", null, 0.0, null, null, null, null],
    ["Control", "n05b", "pr11317", "After_birth", null, null, null, "Sober", null, null, 0.0, 3.73, 49.0, 3.21, null],
    ["Control", "n05b", "pr11317", "5_years", null, null, 1.0, "Sober", "Never", null, 0.0, null, null, null, null],
    ["Control", "n04b", "pr12020", "Baseline", 30.0, 4.0, null, "Sober", "Never", null, 0.0, null, null, null, null],
    ["Control", "n04b", "pr12020", "After_birth", null, null, null, "Sober", null, null, 0.0, 2.5, 42.0, -1.87, null],
    ["Control", "n10a", "pr12171", "Baseline", 32.0, 16.0, null, "Sober", "2 to 3 times a month", "1 or 2", 0.0, null, null, null, null],
    ["Control", "n10a", "pr12171", "After_birth", null, null, null, "Sober", null, null, 0.0, 3.4, null, -0.83, null],
    ["Control", "n10a", "pr12194", "Baseline", 24.0, 1.0, null, "Sober", "Never", null, 1.0, null, null, null, null],
    ["Control", "n10a", "pr12194", "After_birth", null, null, null, "Sober", null, null, 1.0, 2.3, 49.0, 13.81, null],
    ["Control", "n10a", "pr12194", "5_years", null, null, 1.0, "Sober", "Never", null, 1.0, null, null, null, null],
    ["Control", "n01a", "pr12369", "Baseline", 26.0, 13.0, null, "Sober", "Never", null, 1.0, null, null, null, null],
    ["Control", "n01a", "pr12369", "After_birth", null, null, null, "Sober", null, null, 1.0, null, null, -0.64, null],
    ["Control", "n01a", "pr12369", "5_years", null, null, 0.0, "Sober", "Never", null, 1.0, null, null, 0.05, 101.0],
    ["Control", "n11b", "pr12534", "5_years", null, null, 1.0, "Drinking", "Never", null, 0.0, null, null, null, null],
    ["Control", "n05b", "pr12638", "Baseline", 21.0, 4.0, null, "Sober", "Never", null, 0.0, null, null, null, null],
    ["Control", "n05b", "pr12638", "After_birth", null, null, null, "Sober", null, null, 0.0, 3.05, 49.0, 2.26, null],
    ["Control", "n05b", "pr12638", "5_years", null, null, 1.0, "Sober", "Never", null, 0.0, null, null, null, 86.0],
    ["Control", "n01b", "pr12682", "Baseline", 24.0, 4.0, null, "Sober", "Never", null, 0.0, null, null, null, null],
    ["Control", "n01b", "pr12682", "After_birth", null, null, null, "Sober", null, null, 0.0, 2.97, 48.0, -0.13, null],
    ["Control", "n05b", "pr13069", "Baseline", 30.0, 17.0, null, "Sober", "Never", null, 1.0, null, null, null, null],
    ["Control", "n05b", "pr13069", "After_birth", null, null, null, "Sober", null, null, 1.0, 3.14, null, 1.24, null],
    ["Control", "n05b", "pr13069", "5_years", null, null, 1.0, "Sober", "Never", null, 1.0, null, null, null, 67.0],
    ["Control", "n01a", "pr13110", "Baseline", 30.0, 17.0, null, "Sober", "Never", null, 0.0, null, null, null, null],
    ["Control", "n01a", "pr13110", "After_birth", null, null, null, "Sober", null, null, 0.0, 3.16, 48.0, 0.03, null],
    ["Control", "n01a", "pr13110", "5_years", null, null, 1.0, "Sober", "Never", null, 0.0, null, null, -0.16, 71.0],
    ["Control", "n02b", "pr13365", "Baseline", 34.0, 8.0, null, "Sober", "Once a month", "1 or 2", 0.0, null, null, null, null],
    ["Control", "n02b", "pr13365", "After_birth", null, null, null, "Sober", null, null, 0.0, 2.4, null, -1.68, null],
    ["Control", "n02b", "pr13365", "5_years", null, null, 0.0, "Drinking", "Never", null, 0.0, null, null, 0.23, null],
    ["Control", "n10a", "pr14329", "Baseline", 17.0, 9.0, null, "Drinking", "Once a month", "3 or 4", 1.0, null, null, null, null],
    ["Control", "n10a", "pr14329", "After_birth", null, null, null, "Sober", null, null, 1.0, 2.64, null, 1.63, null],
    ["Control", "n10a", "pr14329", "5_years", null, null, 0.0, "Drinking", "2 to 3 times a month", "7,8 or 9", 1.0, null, null, null, null],
    ["Control", "n14b", "pr14484", "Baseline", 24.0, 9.0, null, "Sober", "2 to 3 times a month", "3 or 4", 0.0, null, null, null, null],
    ["Control", "n14b", "pr14484", "After_birth", null, null, null, "Sober", null, null, 0.0, 3.11, null, 1.5, null],
    ["Control", "n14b", "pr14484", "5_years", null, null, 0.0, "Drinking", "Once a week", "5 or 6", 0.0, null, null, null, 79.0],
    ["Control", "n14b", "pr14620", "Baseline", 38.0, 12.0, null, "Sober", "Never", null, 0.0, null, null, null, null],
    ["Control", "n14b", "pr14620", "After_birth", null, null, null, "Sober", null, null, 0.0, null, null, -1.22, null],
    ["Control", "n14b", "pr14620", "5_years", null, null, 1.0, "Sober", "Never", null, 0.0, null, null, 2.18, 121.0],
    ["Control", "n10a", "pr14986", "Baseline", 12.0, 3.0, null, "Sober", "Never", null, null, null, null, null, null],
    ["Control", "n05b", "pr15144", "Baseline", 39.0, 8.0, null, "Sober", "Once a month", "1 or 2", 1.0, null, null, null, null],
    ["Control", "n05b", "pr15144", "After_birth", null, null, null, "Sober", null, null, 1.0, 3.7, 51.0, 2.18, null],
    ["Control", "n05b", "pr15144", "5_years", null, null, 1.0, "Sober", "Once a week", "3 or 4", 1.0, null, null, null, 89.0],
    ["Control", "n01a", "pr15279", "Baseline", 37.0, 5.0, null, "Sober", "Never", null, 1.0, null, null, null, null],
    ["Control", "n01a", "pr15279", "After_birth", null, null, null, "Sober", null, null, 1.0, 2.62, null, 1.16, null],
    ["Control", "n01a", "pr15279", "5_years", null, null, 1.0, "Sober", "Never", null, 1.0, null, null, 0.41, 86.0],
    ["Control", "n05b", "pr15307", "After_birth", null, null, null, null, null, null, 1.0, 3.01, 50.0, -0.39, null],
    ["Control", "n05b", "pr15307", "5_years", null, null, 0.0, "Sober", "Never", null, 1.0, null, null, null, 79.0],
    ["Control", "n16a", "pr15358", "Baseline", 32.0, 9.0, null, "Sober", "Never", null, 0.0, null, null, null, null],
    ["Control", "n16a", "pr15358", "After_birth", null, null, null, "Sober", null, null, 0.0, 2.5, null, -0.05, null],
    ["Control", "n16a", "pr15358", "5_years", null, null, 0.0, "Drinking", "Never", "1 or 2", 0.0, null, null, null, null],
    ["Control", "n01a", "pr15601", "Baseline", 35.0, 3.0, null, "Sober", "Never", null, 0.0, null, null, null, null],
    ["Control", "n01a", "pr15601", "After_birth", null, null, null, "Sober", null, null, 0.0, 4.0, 51.0, 2.26, null],
    ["Control", "n01a", "pr15601", "5_years", null, null, 1.0, "Sober", "Never", null, 0.0, null, null, 2.85, 68.0],
    ["Control", "n08a", "pr15781", "Baseline", 37.0, 13.0, null, "Sober", "2 to 3 times a month", "1 or 2", 1.0, null, null, null, null],
    ["Control", "n08a", "pr15781", "After_birth", null, null, null, "Sober", null, null, 1.0, 2.38, 52.0, -0.73, null],
    ["Control", "n08a", "pr15781", "5_years", null, null, 0.0, "Sober", "Never", null, 1.0, null, null, null, null],
    ["Control", "n01a", "pr15812", "Baseline", 34.0, 17.0, null, "Sober", "Never", null, 0.0, null, null, null, null],
    ["Control", "n01a", "pr15812", "After_birth", null, null, null, "Sober", null, null, 0.0, 2.76, 47.5, 1.05, null],
    ["Control", "n01a", "pr15812", "5_years", null, null, 0.0, "Sober", "Never", null, 0.0, null, null, null, null],
    ["Control", "n14b", "pr15914", "Baseline", 20.0, 4.0, null, "Sober", "Less than once a month", "3 or 4", 0.0, null, null, null, null],
    ["Control", "n14b", "pr15914", "After_birth", null, null, null, "Sober", null, null, 0.0, 2.22, 46.0, -2.08, null],
    ["Control", "n14b", "pr15914", "5_years", null, null, 0.0, "Sober", "Never", null, 0.0, null, null, 0.54, 92.0],
    ["Control", "n07a", "pr15928", "Baseline", 34.0, 13.0, null, "Sober", "2 to 3 times a month", "1 or 2", 1.0, null, null, null, null],
    ["Control", "n07a", "pr15928", "After_birth", null, null, null, "Sober", null, null, 1.0, 3.1, 51.0, 0.47, null],
    ["Control", "n07a", "pr16156", "Baseline", 22.0, 17.0, null, "Sober", "Never", null, 1.0, null, null, null, null],
    ["Control", "n07a", "pr16156", "After_birth", null, null, null, "Sober", null, null, 1.0, 2.62, 47.0, -1.07, null],
    ["Control", "n07a", "pr16156", "5_years", null, null, 1.0, "Sober", "Never", null, 1.0, null, null, null, 87.0],
    ["Control", "n05b", "pr16295", "Baseline", 26.0, 8.0, null, "Sober", "Never", null, 1.0, null, null, null, null],
    ["Control", "n05b", "pr16295", "After_birth", null, null, null, "Sober", null, null, 1.0, 2.8, 48.0, 1.0, null],
    ["Control", "n05b", "pr16295", "5_years", null, null, 0.0, "Sober", "Never", null, 1.0, null, null, null, 79.0],
    ["Control", "n04b", "pr16355", "Baseline", 8.0, 3.0, null, "Sober", "Never", null, 0.0, null, null, null, null],
    ["Control", "n04b", "pr16355", "After_birth", null, null, null, "Sober", null, null, 0.0, null, null, -2.94, null],
    ["Control", "n04b", "pr16355", "5_years", null, null, 0.0, "Sober", "Never", null, 0.0, null, null, null, 89.0],
    ["Control", "n01b", "pr16664", "Baseline", 13.0, 3.0, null, "Sober", "Never", null, 0.0, null, null, null, null],
    ["Control", "n01b", "pr16664", "After_birth", null, null, null, "Sober", null, null, 0.0, 3.3, null, -1.31, null],
    ["Control", "n01b", "pr16664", "5_years", null, null, 0.0, "Drinking", "Never", null, 0.0, null, null, null, 82.0],
    ["Control", "n14b", "pr16711", "Baseline", 34.0, 17.0, null, "Drinking", "3 to 4 times a week", "1 or 2", 0.0, null, null, null, null],
    ["Control", "n14b", "pr16711", "After_birth", null, null, null, "Sober", null, null, 0.0, 2.58, 51.0, -2.49, null],
    ["Control", "n14b", "pr16711", "5_years", null, null, 0.0, "Drinking", "3 to 4 times a week", "5 or 6", 0.0, null, null, null, 89.0],
    ["Control", "n11b", "pr16786", "Baseline", 21.0, 6.0, null, "Sober", "Never", null, 0.0, null, null, null, null],
    ["Control", "n11b", "pr16786", "After_birth", null, null, null, "Sober", null, null, 0.0, 3.53, 47.0, 1.5, null],
    ["Control", "n11b", "pr16786", "5_years", null, null, 1.0, "Sober", "Never", null, 0.0, null, null, null, 78.0],
    ["Control", "n02b", "pr16822", "Baseline", 26.0, 17.0, null, "Sober", "Never", null, null, null, null, null, null],
    ["Control", "n05b", "pr17068", "Baseline", 30.0, 12.0, null, "Sober", "Never", null, 0.0, null, null, null, null],
    ["Control", "n05b", "pr17068", "After_birth", null, null, null, "Sober", null, null, 0.0, 3.5, 46.0, -1.68, null],
    ["Control", "n05b", "pr17068", "5_years", null, null, 1.0, "Sober", "Never", null, 0.0, null, null, null, 68.0],
    ["Control", "n15b", "pr17228", "Baseline", 10.0, 2.0, null, "Sober", "Never", null, 1.0, null, null, null, null],
    ["Control", "n15b", "pr17228", "After_birth", null, null, null, "Sober", null, null, 1.0, 1.94, null, -0.29, null],
    ["Control", "n15b", "pr17228", "5_years", null, null, 1.0, "Drinking", "Never", null, 1.0, null, null, -0.62, 92.0],
    ["Control", "n07a", "pr17398", "Baseline", 24.0, 4.0, null, "Drinking", "2 to 3 times a month", "10 or more", 1.0, null, null, null, null],
    ["Control", "n07a", "pr17398", "After_birth", null, null, null, "Sober", null, null, 1.0, 3.4, 50.0, 2.18, null],
    ["Control", "n07a", "pr17398", "5_years", null, null, 1.0, "Sober", "Never", null, 1.0, null, null, 0.76, 95.0],
    ["Control", "n10a", "pr17750", "5_years", null, null, 1.0, "Sober", "Never", null, 1.0, null, null, null, 93.0],
    ["Control", "n01b", "pr18020", "Baseline", 25.0, 9.0, null, "Sober", "Never", null, 1.0, null, null, null, null],
    ["Control", "n01b", "pr18020", "After_birth", null, null, null, "Sober", null, null, 1.0, 3.27, 48.0, 1.72, null],
    ["Control", "n16a", "pr18151", "Baseline", 36.0, 3.0, null, "Sober", "Never", null, 0.0, null, null, null, null],
    ["Control", "n16a", "pr18151", "After_birth", null, null, null, "Sober", null, null, 0.0, 3.45, null, -0.05, null],
    ["Control", "n16a", "pr18151", "5_years", null, null, 0.0, "Sober", "Never", null, 0.0, null, null, 0.23, null],
    ["Control", "n11b", "pr18191", "5_years", null, null, 0.0, "Sober", "Never", null, 1.0, null, null, 1.81, 95.0],
    ["Control", "n05b", "pr18298", "Baseline", 36.0, 34.0, null, "Sober", "Never", null, 1.0, null, null, null, null],
    ["Control", "n05b", "pr18298", "After_birth", null, null, null, "Sober", null, null, 1.0, 2.5, 47.0, -1.42, null],
    ["Control", "n05b", "pr18298", "5_years", null, null, 0.0, "Drinking", "Never", null, 1.0, null, null, 1.14, 119.0],
    ["Control", "n08a", "pr18626", "5_years", null, null, 0.0, "Sober", "Never", null, 0.0, null, null, -0.29, 89.0],
    ["Control", "n02b", "pr18664", "Baseline", 28.0, 4.0, null, "Sober", "Never", null, 1.0, null, null, null, null],
    ["Control", "n02b", "pr18664", "After_birth", null, null, null, "Sober", null, null, 1.0, 2.7, 47.0, -1.33, null],
    ["Control", "n02b", "pr18664", "5_years", null, null, 1.0, "Sober", "Never", null, 1.0, null, null, null, null],
    ["Control", "n05b", "pr18845", "Baseline", 4.0, 2.0, null, "Sober", "Never", null, null, null, null, null, null],
    ["Control", "n07a", "pr19079", "Baseline", 32.0, 5.0, null, "Sober", "Never", null, 1.0, null, null, null, null],
    ["Control", "n07a", "pr19079", "After_birth", null, null, null, "Sober", null, null, 1.0, 3.0, 50.0, -1.59, null],
    ["Control", "n07a", "pr19079", "5_years", null, null, 0.0, "Sober", "Never", null, 1.0, null, null, null, 79.0],
    ["Control", "n05b", "pr19165", "Baseline", 17.0, 4.0, null, "Sober", "Never", null, null, null, null, null, null],
    ["Control", "n05b", "pr19383", "Baseline", 34.0, 26.0, null, "Sober", "Never", null, 1.0, null, null, null, null],
    ["Control", "n05b", "pr19383", "After_birth", null, null, null, "Sober", null, null, 1.0, 3.97, 53.0, 2.25, null],
    ["Control", "n05b", "pr19383", "5_years", null, null, 0.0, "Sober", "Never", null, 1.0, null, null, 1.49, 65.0],
    ["Control", "n10a", "pr19662", "5_years", null, null, 0.0, "Sober", "Never", null, 0.0, null, null, null, 87.0],
    ["Control", "n11b", "pr19703", "Baseline", 15.0, 4.0, null, "Sober", "Never", null, null, null, null, null, null],
    ["Control", "n05b", "pr19849", "Baseline", 28.0, 8.0, null, "Sober", "2 times a week", "3 or 4", null, null, null, null, null],
    ["Control", "n01b", "pr20125", "Baseline", 34.0, 13.0, null, "Sober", "Once a month", "3 or 4", 0.0, null, null, null, null],
    ["Control", "n01b", "pr20125", "After_birth", null, null, null, "Sober", null, null, 0.0, 3.19, null, 12.14, null],
    ["Control", "n01b", "pr20125", "5_years", null, null, 1.0, "Drinking", "Never", null, 0.0, null, null, null, 79.0],
    ["Control", "n05b", "pr20235", "Baseline", 29.0, 3.0, null, "Sober", "Never", null, 1.0, null, null, null, null],
    ["Control", "n05b", "pr20235", "After_birth", null, null, null, "Sober", null, null, 1.0, 2.55, 49.0, -1.5, null],
    ["Control", "n05b", "pr20235", "5_years", null, null, 0.0, "Sober", "Never", null, 1.0, null, null, -0.3, 88.0],
    ["Control", "n01b", "pr20245", "5_years", null, null, 1.0, "Sober", "3 to 4 times a week", "5 or 6", 1.0, null, null, null, 76.0],
    ["Control", "n01b", "pr20318", "Baseline", 30.0, 4.0, null, "Sober", "Never", null, 0.0, null, null, null, null],
    ["Control", "n01b", "pr20318", "After_birth", null, null, null, "Sober", null, null, 0.0, 4.0, 51.0, 2.32, null],
    ["Control", "n01b", "pr20318", "5_years", null, null, 0.0, "Sober", "Never", null, 0.0, null, null, 1.51, 83.0],
    ["Control", "n01a", "pr20608", "5_years", null, null, 1.0, "Drinking", "2 times a week", "10 or more", 0.0, null, null, null, 78.0],
    ["Control", "n07a", "pr20675", "Baseline", 17.0, 3.0, null, "Sober", "Never", null, 1.0, null, null, null, null],
    ["Control", "n07a", "pr20675", "After_birth", null, null, null, "Sober", null, null, 1.0, 2.15, 49.0, -1.38, null],
    ["Control", "n07a", "pr20675", "5_years", null, null, 0.0, "Sober", "Never", null, 1.0, null, null, null, 75.0],
    ["Control", "n08a", "pr20808", "5_years", null, null, 0.0, "Sober", "Never", null, 0.0, null, null, 0.51, 61.0],
    ["Control", "n14b", "pr21104", "Baseline", 13.0, 9.0, null, "Sober", "Once a week", "10 or more", null, null, null, null, null],
    ["Control", "n07a", "pr21188", "Baseline", 32.0, 12.0, null, "Sober", "Never", null, 0.0, null, null, null, null],
    ["Control", "n07a", "pr21188", "After_birth", null, null, null, "Sober", null, null, 0.0, 3.57, 53.0, 3.21, null],
    ["Control", "n07a", "pr21188", "5_years", null, null, 0.0, "Sober", "Never", null, 0.0, null, null, null, 99.0],
    ["Control", "n15b", "pr21193", "Baseline", 28.0, 8.0, null, "Sober", "Once a month", "3 or 4", 0.0, null, null, null, null],
    ["Control", "n15b", "pr21193", "After_birth", null, null, null, "Sober", null, null, 0.0, 3.12, null, 0.69, null],
    ["Control", "n15b", "pr21193", "5_years", null, null, 1.0, "Drinking", "Once a month", "7,8 or 9", 0.0, null, null, 0.57, 79.0],
    ["Control", "n05b", "pr21359", "Baseline", 34.0, 4.0, null, "Sober", "Never", null, 0.0, null, null, null, null],
    ["Control", "n05b", "pr21359", "After_birth", null, null, null, "Sober", null, null, 0.0, 4.17, 55.0, 0.84, null],
    ["Control", "n05b", "pr21359", "5_years", null, null, 1.0, "Sober", "Never", null, 0.0, null, null, null, 93.0],
    ["Control", "n14b", "pr21404", "Baseline", 22.0, 4.0, null, "Drinking", "Once a week", "1 or 2", 0.0, null, null, null, null],
    ["Control", "n14b", "pr21404", "After_birth", null, null, null, "Sober", null, null, 0.0, 3.42, null, -0.95, null],
    ["Control", "n14b", "pr21404", "5_years", null, null, 0.0, "Sober", "2 times a week", "3 or 4", 0.0, null, null, null, 78.0],
    ["Control", "n16a", "pr21470", "Baseline", 38.0, 13.0, null, "Sober", "Never", null, 1.0, null, null, null, null],
    ["Control", "n16a", "pr21470", "After_birth", null, null, null, "Sober", null, null, 1.0, 2.68, 50.0, -0.05, null],
    ["Control", "n16a", "pr21470", "5_years", null, null, 0.0, "Sober", "Never", null, 1.0, null, null, null, 86.0],
    ["Control", "n08a", "pr21669", "5_years", null, null, 0.0, "Sober", "Never", null, 1.0, null, null, null, 88.0],
    ["Control", "n16a", "pr22095", "Baseline", 30.0, 4.0, null, "Sober", "Never", null, 0.0, null, null, null, null],
    ["Control", "n16a", "pr22095", "After_birth", null, null, null, "Sober", null, null, 0.0, 3.36, null, 2.32, null],
    ["Control", "n16a", "pr22095", "5_years", null, null, 1.0, "Sober", "Never", null, 0.0, null, null, null, 106.0],
    ["Control", "n04b", "pr22169", "Baseline", 22.0, 2.0, null, "Sober", "Never", null, 0.0, null, null, null, null],
    ["Control", "n04b", "pr22169", "After_birth", null, null, null, "Sober", null, null, 0.0, 3.96, 48.0, 3.08, null],
    ["Control", "n04b", "pr22169", "5_years", null, null, 1.0, "Sober", "Never", null, 0.0, null, null, null, 87.0],
    ["Control", "n01a", "pr22657", "Baseline", 29.0, 2.0, null, "Sober", "Never", null, 1.0, null, null, null, null],
    ["Control", "n01a", "pr22657", "After_birth", null, null, null, "Sober", null, null, 1.0, 3.5, 52.0, 2.02, null],
    ["Control", "n01a", "pr22657", "5_years", null, null, 0.0, "Sober", "Never", null, 1.0, null, null, null, 87.0],
    ["Control", "n01a", "pr22730", "Baseline", 18.0, 4.0, null, "Sober", "Never", null, 1.0, null, null, null, null],
    ["Control", "n01a", "pr22730", "After_birth", null, null, null, "Sober", null, null, 1.0, 3.9, 49.0, 0.47, null],
    ["Control", "n01a", "pr22730", "5_years", null, null, 0.0, "Sober", "Never", null, 1.0, null, null, null, 89.0],
    ["Control", "n05b", "pr22740", "Baseline", 17.0, 6.0, null, "Sober", "Never", null, 1.0, null, null, null, null],
    ["Control", "n05b", "pr22740", "After_birth", null, null, null, "Sober", null, null, 1.0, 3.2, 49.0, -0.73, null],
    ["Control", "n05b", "pr22740", "5_years", null, null, 1.0, "Sober", "Never", null, 1.0, null, null, null, 79.0],
    ["Control", "n04b", "pr22762", "After_birth", null, null, null, null, null, null, 1.0, 3.15, 49.0, -3.88, null],
    ["Control", "n01a", "pr22864", "Baseline", 17.0, 13.0, null, "Sober", "Never", null, 0.0, null, null, null, null],
    ["Control", "n01a", "pr22864", "After_birth", null, null, null, "Sober", null, null, 0.0, 3.31, null, 1.13, null],
    ["Control", "n01a", "pr22864", "5_years", null, null, 0.0, "Sober", "Never", null, 0.0, null, null, null, 69.0],
    ["Control", "n15b", "pr23197", "Baseline", 13.0, 4.0, null, "Sober", "Never", null, 1.0, null, null, null, null],
    ["Control", "n15b", "pr23197", "After_birth", null, null, null, "Sober", null, null, 1.0, 2.28, null, 0.3, null],
    ["Control", "n15b", "pr23197", "5_years", null, null, 1.0, "Sober", "Never", null, 1.0, null, null, -0.62, null],
    ["Control", "n02b", "pr23444", "Baseline", 9.0, 3.0, null, "Sober", "Never", null, 0.0, null, null, null, null],
    ["Control", "n02b", "pr23444", "After_birth", null, null, null, "Sober", null, null, 0.0, 4.38, 52.0, 3.21, null],
    ["Control", "n02b", "pr23444", "5_years", null, null, 1.0, "Sober", "Once a week", "5 or 6", 0.0, null, null, 2.52, 89.0],
    ["Control", "n04b", "pr23553", "Baseline", 26.0, 13.0, null, "Sober", "Never", null, null, null, null, null, null],
    ["Control", "n11b", "pr23727", "After_birth", null, null, null, null, null, null, 1.0, 6.25, 48.0, 2.22, null],
    ["Control", "n11b", "pr23727", "5_years", null, null, 1.0, "Sober", "Never", null, 1.0, null, null, null, 73.0],
    ["Control", "n05b", "pr23749", "Baseline", 38.0, 8.0, null, "Sober", "Never", null, 0.0, null, null, null, null],
    ["Control", "n05b", "pr23749", "After_birth", null, null, null, "Sober", null, null, 0.0, 3.36, 49.0, 0.61, null],
    ["Control", "n05b", "pr23749", "5_years", null, null, 0.0, "Sober", "Never", null, 0.0, null, null, null, 88.0],
    ["Control", "n04b", "pr23824", "Baseline", 34.0, 9.0, null, "Sober", "Never", null, 0.0, null, null, null, null],
    ["Control", "n04b", "pr23824", "After_birth", null, null, null, "Sober", null, null, 0.0, 3.47, 54.0, -0.22, null],
    ["Control", "n04b", "pr23824", "5_years", null, null, 0.0, "Sober", "Never", null, 0.0, null, null, 0.18, 64.0],
    ["Control", "n01b", "pr23924", "Baseline", 34.0, 22.0, null, "Sober", "Never", null, 0.0, null, null, null, null],
    ["Control", "n01b", "pr23924", "After_birth", null, null, null, "Sober", null, null, 0.0, 3.1, 50.0, -1.79, null],
    ["Control", "n01b", "pr23924", "5_years", null, null, 0.0, "Sober", "Never", null, 0.0, null, null, null, 99.0],
    ["Control", "n08a", "pr23940", "After_birth", null, null, null, null, null, null, 1.0, 5.75, 61.0, 0.23, null],
    ["Control", "n01b", "pr23945", "Baseline", 39.0, 8.0, null, "Sober", "3 to 4 times a week", "1 or 2", 1.0, null, null, null, null],
    ["Control", "n01b", "pr23945", "After_birth", null, null, null, "Sober", null, null, 1.0, 3.24, 50.0, 2.1, null],
    ["Control", "n01b", "pr23945", "5_years", null, null, 1.0, "Drinking", "Never", null, 1.0, null, null, null, 65.0],
    ["Control", "n01b", "pr24008", "Baseline", 13.0, 3.0, null, "Sober", "Never", null, 0.0, null, null, null, null],
    ["Control", "n01b", "pr24008", "After_birth", null, null, null, "Sober", null, null, 0.0, 2.9, null, 7.57, null],
    ["Control", "n01b", "pr24008", "5_years", null, null, 0.0, "Drinking", "Once a month", "5 or 6", 0.0, null, null, 1.51, 90.0],
    ["Control", "n14b", "pr24050", "5_years", null, null, 0.0, "Sober", "Never", null, 1.0, null, null, 1.49, 81.0],
    ["Control", "n07a", "pr24067", "Baseline", 22.0, 8.0, null, "Drinking", "2 to 3 times a month", "3 or 4", 0.0, null, null, null, null],
    ["Control", "n07a", "pr24067", "After_birth", null, null, null, "Sober", null, null, 0.0, 3.01, 49.0, 0.45, null],
    ["Control", "n07a", "pr24067", "5_years", null, null, 0.0, "Sober", "2 to 3 times a month", "10 or more", 0.0, null, null, -0.94, null],
    ["Control", "n10a", "pr24187", "Baseline", 19.0, 4.0, null, "Sober", "Never", null, null, null, null, null, null],
    ["Control", "n11b", "pr24224", "Baseline", 37.0, 4.0, null, "Sober", "Never", null, 0.0, null, null, null, null],
    ["Control", "n11b", "pr24224", "After_birth", null, null, null, "Sober", null, null, 0.0, 2.9, null, 0.76, null],
    ["Control", "n11b", "pr24224", "5_years", null, null, 1.0, "Drinking", "Never", null, 0.0, null, null, null, null],
    ["Control", "n07a", "pr24712", "Baseline", 22.0, 8.0, null, "Sober", "Never", null, 1.0, null, null, null, null],
    ["Control", "n07a", "pr24712", "After_birth", null, null, null, "Sober", null, null, 1.0, 2.96, null, -0.37, null],
    ["Control", "n16a", "pr25097", "Baseline", 30.0, 3.0, null, "Sober", "Never", null, 0.0, null, null, null, null],
    ["Control", "n16a", "pr25097", "After_birth", null, null, null, "Sober", null, null, 0.0, 2.62, null, -0.05, null],
    ["Control", "n16a", "pr25097", "5_years", null, null, 0.0, "Sober", "Never", null, 0.0, null, null, 0.07, 93.0],
    ["Control", "n16a", "pr25147", "Baseline", 9.0, 6.0, null, "Sober", "2 to 3 times a month", "1 or 2", 0.0, null, null, null, null],
    ["Control", "n16a", "pr25147", "After_birth", null, null, null, "Sober", null, null, 0.0, 3.12, null, 1.21, null],
    ["Control", "n16a", "pr25147", "5_years", null, null, 0.0, "Drinking", "2 times a week", "5 or 6", 0.0, null, null, null, null],
    ["Control", "n04b", "pr25354", "Baseline", 21.0, 12.0, null, "Sober", "Once a month", "1 or 2", null, null, null, null, null],
    ["Control", "n01b", "pr25544", "5_years", null, null, 0.0, "Sober", "Never", null, 0.0, null, null, 0.18, 90.0],
    ["Control", "n08a", "pr25636", "Baseline", 30.0, 25.0, null, "Sober", "Never", null, 0.0, null, null, null, null],
    ["Control", "n08a", "pr25636", "After_birth", null, null, null, "Sober", null, null, 0.0, 1.35, null, -6.45, null],
    ["Control", "n16a", "pr26279", "Baseline", 39.0, 12.0, null, "Sober", "2 times a week", "3 or 4", 0.0, null, null, null, null],
    ["Control", "n16a", "pr26279", "After_birth", null, null, null, "Sober", null, null, 0.0, null, null, 1.66, null],
    ["Control", "n16a", "pr26279", "5_years", null, null, 0.0, "Drinking", "2 to 3 times a month", "1 or 2", 0.0, null, null, null, 79.0],
    ["Control", "n01b", "pr26628", "5_years", null, null, 0.0, "Sober", "Once a week", "5 or 6", 0.0, null, null, null, 75.0],
    ["Control", "n16a", "pr26648", "Baseline", 34.0, 3.0, null, "Drinking", "Once a month", "3 or 4", 0.0, null, null, null, null],
    ["Control", "n16a", "pr26648", "After_birth", null, null, null, "Sober", null, null, 0.0, 3.88, null, 2.19, null],
    ["Control", "n16a", "pr26648", "5_years", null, null, 0.0, "Drinking", "Never", null, 0.0, null, null, null, null],
    ["Control", "n08a", "pr27064", "Baseline", 30.0, 4.0, null, "Sober", "Never", null, 1.0, null, null, null, null],
    ["Control", "n08a", "pr27064", "After_birth", null, null, null, "Sober", null, null, 1.0, 3.68, 54.0, 3.11, null],
    ["Control", "n08a", "pr27064", "5_years", null, null, 0.0, "Sober", "Never", null, 1.0, null, null, null, 107.0],
    ["Control", "n10a", "pr27289", "After_birth", null, null, null, null, null, null, 1.0, 3.34, 50.0, -4.04, null],
    ["Control", "n10a", "pr27289", "5_years", null, null, 0.0, "Sober", "Never", null, 1.0, null, null, 0.76, 71.0],
    ["Control", "n01b", "pr27362", "Baseline", 13.0, 4.0, null, "Drinking", "2 to 3 times a month", "1 or 2", 1.0, null, null, null, null],
    ["Control", "n01b", "pr27362", "After_birth", null, null, null, "Sober", null, null, 1.0, 2.2, 47.0, 0.47, null],
    ["Control", "n10a", "pr28275", "Baseline", 39.0, 13.0, null, "Sober", "Never", null, 1.0, null, null, null, null],
    ["Control", "n10a", "pr28275", "After_birth", null, null, null, "Sober", null, null, 1.0, 3.5, null, 2.1, null],
    ["Control", "n10a", "pr28275", "5_years", null, null, 1.0, "Sober", "Never", null, 1.0, null, null, 0.76, 79.0],
    ["Control", "n14b", "pr28309", "After_birth", null, null, null, null, null, null, 1.0, 3.5, 56.0, 0.98, null],
    ["Control", "n14b", "pr28309", "5_years", null, null, 0.0, "Sober", "Never", null, 1.0, null, null, null, 88.0],
    ["Control", "n01a", "pr28538", "Baseline", 27.0, 8.0, null, "Sober", "Never", null, 0.0, null, null, null, null],
    ["Control", "n01a", "pr28538", "After_birth", null, null, null, "Sober", null, null, 0.0, 3.16, null, 0.61, null],
    ["Control", "n04b", "pr28558", "Baseline", 17.0, 9.0, null, "Sober", "Never", null, 1.0, null, null, null, null],
    ["Control", "n04b", "pr28558", "After_birth", null, null, null, "Sober", null, null, 1.0, 2.6, 47.0, 1.3, null],
    ["Control", "n04b", "pr28558", "5_years", null, null, 0.0, "Drinking", "Never", null, 1.0, null, null, null, 75.0],
    ["Control", "n05b", "pr29018", "Baseline", 21.0, 4.0, null, "Drinking", "Once a month", "1 or 2", 1.0, null, null, null, null],
    ["Control", "n05b", "pr29018", "After_birth", null, null, null, "Sober", null, null, 1.0, 3.62, 50.0, 0.92, null],
    ["Control", "n05b", "pr29018", "5_years", null, null, 0.0, "Sober", "Never", null, 1.0, null, null, null, 101.0],
    ["Control", "n01b", "pr29286", "5_years", null, null, 0.0, "Sober", "Never", null, 0.0, null, null, null, 88.0],
    ["Control", "n16a", "pr29482", "Baseline", 38.0, 8.0, null, "Sober", "Never", null, 0.0, null, null, null, null],
    ["Control", "n16a", "pr29482", "After_birth", null, null, null, "Sober", null, null, 0.0, 4.1, null, 1.58, null],
    ["Control", "n16a", "pr29482", "5_years", null, null, 0.0, "Sober", "Never", null, 0.0, null, null, null, 88.0],
    ["Control", "n01b", "pr29542", "Baseline", 34.0, 4.0, null, "Sober", "Never", null, 1.0, null, null, null, null],
    ["Control", "n01b", "pr29542", "After_birth", null, null, null, "Sober", null, null, 1.0, 2.87, 49.0, 0.47, null],
    ["Control", "n16a", "pr29660", "Baseline", 13.0, 4.0, null, "Drinking", "2 times a week", "3 or 4", 1.0, null, null, null, null],
    ["Control", "n16a", "pr29660", "After_birth", null, null, null, "Sober", null, null, 1.0, 3.12, null, 0.92, null],
    ["Control", "n16a", "pr29660", "5_years", null, null, 0.0, "Sober", "Never", null, 1.0, null, null, null, 77.0],
    ["Control", "n02b", "pr29916", "Baseline", 30.0, 3.0, null, "Sober", "Never", null, 1.0, null, null, null, null],
    ["Control", "n02b", "pr29916", "After_birth", null, null, null, "Sober", null, null, 1.0, 2.94, null, -0.31, null],
    ["Control", "n02b", "pr29916", "5_years", null, null, 1.0, "Sober", "Never", null, 1.0, null, null, null, null],
    ["Control", "n10a", "pr30119", "Baseline", 30.0, 12.0, null, "Sober", "Never", null, 0.0, null, null, null, null],
    ["Control", "n10a", "pr30119", "After_birth", null, null, null, "Sober", null, null, 0.0, 3.1, 52.0, 0.92, null],
    ["Control", "n10a", "pr30119", "5_years", null, null, 0.0, "Drinking", "Once a week", "7,8 or 9", 0.0, null, null, null, 86.0],
    ["Control", "n01a", "pr30238", "Baseline", 16.0, 4.0, null, "Sober", "Less than once a month", "1 or 2", 0.0, null, null, null, null],
    ["Control", "n01a", "pr30238", "After_birth", null, null, null, "Sober", null, null, 0.0, 3.49, 45.0, 1.58, null],
    ["Control", "n07a", "pr30489", "Baseline", 21.0, 4.0, null, "Sober", "Never", null, 0.0, null, null, null, null],
    ["Control", "n08a", "pr30578", "Baseline", 36.0, 4.0, null, "Sober", "Never", null, 0.0, null, null, null, null],
    ["Control", "n08a", "pr30578", "After_birth", null, null, null, "Sober", null, null, 0.0, 3.3, null, -0.95, null],
    ["Control", "n08a", "pr30578", "5_years", null, null, 0.0, "Sober", "Never", null, 0.0, null, null, 0.51, 82.0],
    ["Control", "n07a", "pr30591", "Baseline", 38.0, 12.0, null, "Sober", "Never", null, 0.0, null, null, null, null],
    ["Control", "n07a", "pr30591", "After_birth", null, null, null, "Sober", null, null, 0.0, 3.9, 52.0, 3.76, null],
    ["Control", "n05b", "pr30677", "Baseline", 22.0, 4.0, null, "Sober", "Never", null, 0.0, null, null, null, null],
    ["Control", "n05b", "pr30677", "After_birth", null, null, null, "Sober", null, null, 0.0, 3.48, 47.0, 0.12, null],
    ["Control", "n08a", "pr30782", "Baseline", 28.0, 8.0, null, "Sober", "Once a week", "3 or 4", 0.0, null, null, null, null],
    ["Control", "n08a", "pr30782", "After_birth", null, null, null, "Sober", null, null, 0.0, 3.1, 48.0, -0.16, null],
    ["Control", "n08a", "pr30782", "5_years", null, null, 0.0, "Drinking", "Never", null, 0.0, null, null, -0.13, null],
    ["Control", "n02b", "pr30886", "Baseline", 29.0, 4.0, null, "Sober", "Never", null, 1.0, null, null, null, null],
    ["Control", "n02b", "pr30886", "After_birth", null, null, null, "Sober", null, null, 1.0, 2.9, 50.0, -1.25, null],
    ["Control", "n02b", "pr30886", "5_years", null, null, 0.0, "Sober", "Never", null, 1.0, null, null, 1.14, 88.0],
    ["Control", "n04b", "pr30907", "Baseline", 38.0, 1.0, null, "Sober", "Never", null, 1.0, null, null, null, null],
    ["Control", "n04b", "pr30907", "After_birth", null, null, null, "Sober", null, null, 1.0, 3.16, 47.0, 1.08, null],
    ["Control", "n04b", "pr30907", "5_years", null, null, 0.0, "Sober", "Never", null, 1.0, null, null, null, 110.0],
    ["Control", "n11b", "pr30981", "Baseline", 34.0, 9.0, null, "Sober", "Never", null, 0.0, null, null, null, null],
    ["Control", "n11b", "pr30981", "After_birth", null, null, null, "Sober", null, null, 0.0, null, null, 0.76, null],
    ["Control", "n11b", "pr30981", "5_years", null, null, 1.0, "Sober", "Never", null, 0.0, null, null, null, null],
    ["Control", "n04b", "pr31120", "Baseline", 17.0, 13.0, null, "Sober", "Never", null, null, null, null, null, null],
    ["Control", "n07a", "pr31277", "Baseline", 16.0, 4.0, null, "Sober", "2 to 3 times a month", "1 or 2", 0.0, null, null, null, null],
    ["Control", "n07a", "pr31277", "After_birth", null, null, null, "Sober", null, null, 0.0, 3.78, 50.0, 2.19, null],
    ["Control", "n07a", "pr31277", "5_years", null, null, 0.0, "Drinking", "Once a week", "5 or 6", 0.0, null, null, null, null],
    ["Control", "n11b", "pr31547", "After_birth", null, null, null, null, null, null, 0.0, 3.9, 51.0, -3.78, null],
    ["Control", "n10a", "pr31788", "Baseline", 26.0, 9.0, null, "Sober", "Never", null, 0.0, null, null, null, null],
    ["Control", "n10a", "pr31788", "After_birth", null, null, null, "Sober", null, null, 0.0, 2.9, null, -0.74, null],
    ["Control", "n10a", "pr31788", "5_years", null, null, 0.0, "Sober", "Never", null, 0.0, null, null, null, 91.0],
    ["Control", "n01a", "pr31869", "Baseline", 30.0, 13.0, null, "Sober", "Once a week", "3 or 4", 0.0, null, null, null, null],
    ["Control", "n01a", "pr31869", "After_birth", null, null, null, "Sober", null, null, 0.0, 3.48, 49.0, 1.21, null],
    ["Control", "n01a", "pr31869", "5_years", null, null, 0.0, "Drinking", "2 times a week", "10 or more", 0.0, null, null, null, 90.0],
    ["Control", "n02b", "pr31977", "Baseline", 34.0, 22.0, null, "Drinking", "Once a month", "1 or 2", 1.0, null, null, null, null],
    ["Control", "n02b", "pr31977", "After_birth", null, null, null, "Sober", null, null, 1.0, 2.65, 47.0, 1.31, null],
    ["Control", "n02b", "pr31977", "5_years", null, null, 0.0, "Drinking", "Once a week", "3 or 4", 1.0, null, null, 0.97, 79.0],
    ["Control", "n15b", "pr32032", "5_years", null, null, 0.0, "Drinking", "Once a month", "3 or 4", 0.0, null, null, null, 88.0],
    ["Control", "n04b", "pr32120", "Baseline", 21.0, 12.0, null, "Sober", "Never", null, 0.0, null, null, null, null],
    ["Control", "n04b", "pr32120", "After_birth", null, null, null, "Sober", null, null, 0.0, 3.9, null, 2.26, null],
    ["Control", "n04b", "pr32120", "5_years", null, null, 1.0, "Sober", "Never", null, 0.0, null, null, null, 73.0],
    ["Control", "n02b", "pr32139", "Baseline", 13.0, 8.0, null, "Drinking", "2 to 3 times a month", "1 or 2", null, null, null, null, null],
    ["Control", "n14b", "pr32188", "Baseline", 17.0, 3.0, null, "Drinking", "Never", null, 0.0, null, null, null, null],
    ["Control", "n14b", "pr32188", "After_birth", null, null, null, "Sober", null, null, 0.0, 3.86, null, 1.5, null],
    ["Control", "n14b", "pr32188", "5_years", null, null, 1.0, "Sober", "Never", null, 0.0, null, null, null, 83.0],
    ["Control", "n04b", "pr32223", "Baseline", 30.0, 3.0, null, "Drinking", "Never", null, 1.0, null, null, null, null],
    ["Control", "n04b", "pr32223", "After_birth", null, null, null, "Sober", null, null, 1.0, 2.74, 55.0, 2.88, null],
    ["Control", "n04b", "pr32223", "5_years", null, null, 1.0, "Sober", "Never", null, 1.0, null, null, 0.05, 81.0],
    ["Control", "n10a", "pr32304", "Baseline", 30.0, 17.0, null, "Sober", "Never", null, 0.0, null, null, null, null],
    ["Control", "n10a", "pr32304", "After_birth", null, null, null, "Sober", null, null, 0.0, 3.3, null, 1.13, null],
    ["Control", "n10a", "pr32304", "5_years", null, null, 1.0, "Sober", "Never", null, 0.0, null, null, null, 67.0],
    ["Control", "n01b", "pr32555", "Baseline", 22.0, 4.0, null, "Sober", "Never", null, 0.0, null, null, null, null],
    ["Control", "n01b", "pr32555", "After_birth", null, null, null, "Sober", null, null, 0.0, 3.2, null, -0.29, null],
    ["Control", "n01b", "pr32555", "5_years", null, null, 0.0, "Sober", "Never", null, 0.0, null, null, null, 78.0],
    ["Control", "n08a", "pr32911", "5_years", null, null, 0.0, "Sober", "Never", null, 1.0, null, null, null, null],
    ["Control", "n07a", "pr33022", "Baseline", 17.0, 9.0, null, "Sober", "Never", null, 0.0, null, null, null, null],
    ["Control", "n07a", "pr33022", "After_birth", null, null, null, "Sober", null, null, 0.0, 3.56, 55.0, 1.43, null],
    ["Control", "n07a", "pr33022", "5_years", null, null, 0.0, "Sober", "Never", null, 0.0, null, null, null, 78.0],
    ["Control", "n01a", "pr33158", "Baseline", 17.0, 9.0, null, "Sober", "Never", null, 1.0, null, null, null, null],
    ["Control", "n01a", "pr33158", "After_birth", null, null, null, "Sober", null, null, 1.0, 3.3, 51.0, 2.65, null],
    ["Control", "n01a", "pr33158", "5_years", null, null, 0.0, "Drinking", "Never", null, 1.0, null, null, null, 91.0],
    ["Control", "n01b", "pr33178", "Baseline", 17.0, 9.0, null, "Sober", "Never", null, 0.0, null, null, null, null],
    ["Control", "n01b", "pr33178", "After_birth", null, null, null, "Sober", null, null, 0.0, 2.72, 55.0, -0.05, null],
    ["Control", "n01b", "pr33178", "5_years", null, null, 0.0, "Sober", "Never", null, 0.0, null, null, null, 80.0],
    ["Control", "n02b", "pr33220", "Baseline", 22.0, 6.0, null, "Sober", "Once a month", "1 or 2", 0.0, null, null, null, null],
    ["Control", "n02b", "pr33220", "After_birth", null, null, null, "Sober", null, null, 0.0, 3.36, 50.0, 0.12, null],
    ["Control", "n02b", "pr33220", "5_years", null, null, 1.0, "Drinking", "2 to 3 times a month", "7,8 or 9", 0.0, null, null, 1.31, 75.0],
    ["Control", "n07a", "pr33507", "Baseline", 17.0, 3.0, null, "Sober", "2 times a week", "5 or 6", 0.0, null, null, null, null],
    ["Control", "n07a", "pr33507", "After_birth", null, null, null, "Sober", null, null, 0.0, null, null, 1.65, null],
    ["Control", "n07a", "pr33507", "5_years", null, null, 0.0, "Drinking", "Once a week", "10 or more", 0.0, null, null, 0.51, 84.0],
    ["Control", "n01a", "pr33660", "5_years", null, null, 0.0, "Sober", "Never", null, 1.0, null, null, null, 69.0],
    ["Control", "n10a", "pr33801", "Baseline", 21.0, 4.0, null, "Sober", "Never", null, 0.0, null, null, null, null],
    ["Control", "n10a", "pr33801", "After_birth", null, null, null, "Sober", null, null, 0.0, 3.5, null, 2.39, null],
    ["Control", "n10a", "pr33801", "5_years", null, null, 0.0, "Sober", "Never", null, 0.0, null, null, 0.87, 74.0],
    ["Control", "n15b", "pr33922", "Baseline", 28.0, 12.0, null, "Sober", "Never", null, 1.0, null, null, null, null],
    ["Control", "n15b", "pr33922", "After_birth", null, null, null, "Sober", null, null, 1.0, 3.325, null, 0.92, null],
    ["Control", "n15b", "pr33922", "5_years", null, null, 0.0, "Sober", "Never", null, 1.0, null, null, 1.52, 88.0],
    ["Control", "n10a", "pr34111", "Baseline", 26.0, 8.0, null, "Sober", "Never", null, 0.0, null, null, null, null],
    ["Control", "n10a", "pr34111", "After_birth", null, null, null, "Sober", null, null, 0.0, 3.8, null, 0.03, null],
    ["Control", "n10a", "pr34111", "5_years", null, null, 0.0, "Sober", "Never", null, 0.0, null, null, null, 86.0],
    ["Control", "n01a", "pr34131", "After_birth", null, null, null, null, null, null, 0.0, 3.3, 49.0, -1.25, null],
    ["Control", "n01a", "pr34131", "5_years", null, null, 0.0, "Sober", "Never", null, 0.0, null, null, null, 78.0],
    ["Control", "n05b", "pr34149", "Baseline", 21.0, 8.0, null, "Sober", "Never", null, 0.0, null, null, null, null],
    ["Control", "n05b", "pr34149", "After_birth", null, null, null, "Sober", null, null, 0.0, 2.9, 49.0, -1.13, null],
    ["Control", "n05b", "pr34149", "5_years", null, null, null, null, null, null, 0.0, null, null, null, null],
    ["Control", "n04b", "pr34186", "After_birth", null, null, null, null, null, null, 0.0, 3.5, 51.0, -1.38, null],
    ["Control", "n04b", "pr34186", "5_years", null, null, 0.0, "Sober", "Never", null, 0.0, null, null, null, 69.0],
    ["Control", "n01b", "pr34336", "Baseline", 20.0, 17.0, null, "Sober", "Never", null, 0.0, null, null, null, null],
    ["Control", "n01b", "pr34336", "After_birth", null, null, null, "Sober", null, null, 0.0, 2.96, 53.0, 1.05, null],
    ["Control", "n01b", "pr34336", "5_years", null, null, 0.0, "Sober", "Once a month", "7,8 or 9", 0.0, null, null, null, 73.0],
    ["Control", "n16a", "pr34373", "Baseline", 4.0, 3.0, null, "Sober", "Never", null, null, null, null, null, null],
    ["Control", "n15b", "pr34999", "Baseline", 31.0, 7.0, null, "Drinking", "Never", null, 0.0, null, null, null, null],
    ["Control", "n15b", "pr34999", "After_birth", null, null, null, "Sober", null, null, 0.0, 3.0, 52.0, -0.39, null],
    ["Control", "n15b", "pr34999", "5_years", null, null, 0.0, "Drinking", "2 to 3 times a month", "5 or 6", 0.0, null, null, 0.23, null],
    ["Control", "n04b", "pr35165", "Baseline", 26.0, 4.0, null, "Sober", "Never", null, null, null, null, null, null],
    ["Control", "n11b", "pr35537", "Baseline", 28.0, 5.0, null, "Sober", "Never", null, 0.0, null, null, null, null],
    ["Control", "n11b", "pr35537", "After_birth", null, null, null, "Sober", null, null, 0.0, 2.74, null, -0.47, null],
    ["Control", "n11b", "pr35537", "5_years", null, null, 0.0, "Sober", "Never", null, 0.0, null, null, 1.21, null],
    ["Control", "n01a", "pr35548", "5_years", null, null, 0.0, "Sober", "Never", null, 0.0, null, null, 1.51, 69.0],
    ["Control", "n04b", "pr35631", "Baseline", 30.0, 8.0, null, "Sober", "Never", null, 1.0, null, null, null, null],
    ["Control", "n04b", "pr35631", "After_birth", null, null, null, "Sober", null, null, 1.0, 3.4, 51.0, 1.08, null],
    ["Control", "n04b", "pr35631", "5_years", null, null, 1.0, "Sober", "Never", null, 1.0, null, null, null, 77.0],
    ["Control", "n04b", "pr35778", "Baseline", 13.0, 4.0, null, "Sober", "Never", null, null, null, null, null, null],
    ["Control", "n05b", "pr35802", "Baseline", 25.0, 4.0, null, "Sober", "2 to 3 times a month", "1 or 2", 1.0, null, null, null, null],
    ["Control", "n05b", "pr35802", "After_birth", null, null, null, "Sober", null, null, 1.0, 3.45, 45.0, -2.8, null],
    ["Control", "n05b", "pr35802", "5_years", null, null, 0.0, "Drinking", "Never", null, 1.0, null, null, null, 94.0],
    ["Control", "n02b", "pr35803", "Baseline", 25.0, 8.0, null, "Sober", "2 to 3 times a month", "10 or more", 0.0, null, null, null, null],
    ["Control", "n02b", "pr35803", "After_birth", null, null, null, "Sober", null, null, 0.0, 2.98, 48.0, 0.69, null],
    ["Control", "n02b", "pr35803", "5_years", null, null, 0.0, "Drinking", "Once a week", "10 or more", 0.0, null, null, 0.9, 92.0],
    ["Control", "n01a", "pr36261", "Baseline", 22.0, 2.0, null, "Sober", "Never", null, 1.0, null, null, null, null],
    ["Control", "n01a", "pr36261", "After_birth", null, null, null, "Sober", null, null, 1.0, null, null, -2.54, null],
    ["Control", "n05b", "pr36353", "Baseline", 26.0, 16.0, null, "Sober", "Never", null, 1.0, null, null, null, null],
    ["Control", "n05b", "pr36353", "After_birth", null, null, null, "Sober", null, null, 1.0, 2.18, 40.0, -2.55, null],
    ["Control", "n05b", "pr36353", "5_years", null, null, 0.0, "Sober", "Never", null, 1.0, null, null, null, 70.0],
    ["Control", "n11b", "pr36357", "Baseline", 26.0, 13.0, null, "Sober", "Never", null, 0.0, null, null, null, null],
    ["Control", "n11b", "pr36357", "After_birth", null, null, null, "Sober", null, null, 0.0, 3.74, null, 1.79, null],
    ["Control", "n11b", "pr36357", "5_years", null, null, 0.0, "Sober", "Never", null, 0.0, null, null, 0.85, 75.0],
    ["Control", "n14b", "pr36515", "Baseline", 21.0, 8.0, null, "Sober", "Never", null, 0.0, null, null, null, null],
    ["Control", "n14b", "pr36515", "After_birth", null, null, null, "Sober", null, null, 0.0, null, null, -1.31, null],
    ["Control", "n14b", "pr36515", "5_years", null, null, 1.0, "Sober", "Never", null, 0.0, null, null, null, 91.0],
    ["Control", "n01b", "pr36699", "Baseline", 34.0, 3.0, null, "Drinking", "2 to 3 times a month", "3 or 4", 1.0, null, null, null, null],
    ["Control", "n01b", "pr36699", "After_birth", null, null, null, "Sober", null, null, 1.0, 3.02, 50.0, 0.05, null],
    ["Control", "n01b", "pr36699", "5_years", null, null, 1.0, "Sober", "Never", null, 1.0, null, null, 0.05, 86.0],
    ["Control", "n05b", "pr36760", "Baseline", 27.0, 8.0, null, "Sober", "Never", null, 1.0, null, null, null, null],
    ["Control", "n05b", "pr36760", "After_birth", null, null, null, "Sober", null, null, 1.0, 3.28, 48.0, 1.94, null],
    ["Control", "n05b", "pr36760", "5_years", null, null, 1.0, "Sober", "Never", null, 1.0, null, null, 2.19, null],
    ["Control", "n11b", "pr36828", "Baseline", 11.0, 4.0, null, "Sober", "Never", null, 1.0, null, null, null, null],
    ["Control", "n11b", "pr36828", "After_birth", null, null, null, "Sober", null, null, 1.0, 3.415, 50.0, 0.01, null],
    ["Control", "n02b", "pr37015", "Baseline", 37.0, 4.0, null, "Sober", "Never", null, 0.0, null, null, null, null],
    ["Control", "n02b", "pr37015", "After_birth", null, null, null, "Sober", null, null, 0.0, null, null, 2.39, null],
    ["Control", "n02b", "pr37015", "5_years", null, null, 0.0, "Sober", "Never", null, 0.0, null, null, null, 92.0],
    ["Control", "n08a", "pr37107", "5_years", null, null, 0.0, "Sober", "Never", null, 0.0, null, null, 1.85, 90.0],
    ["Control", "n08a", "pr37158", "Baseline", 31.0, 4.0, null, "Drinking", "Never", null, 1.0, null, null, null, null],
    ["Control", "n08a", "pr37158", "After_birth", null, null, null, "Sober", null, null, 1.0, 4.2, 55.0, 1.32, null],
    ["Control", "n08a", "pr37158", "5_years", null, null, 1.0, "Sober", "Never", null, 1.0, null, null, null, 90.0],
    ["Control", "n15b", "pr37307", "Baseline", 22.0, 2.0, null, "Sober", "Never", null, 1.0, null, null, null, null],
    ["Control", "n15b", "pr37307", "After_birth", null, null, null, "Sober", null, null, 1.0, 3.05, null, -1.42, null],
    ["Control", "n15b", "pr37307", "5_years", null, null, 0.0, "Sober", "Never", null, 1.0, null, null, -2.05, 74.0],
    ["Control", "n04b", "pr37678", "5_years", null, null, 0.0, "Sober", "Never", null, 1.0, null, null, 3.57, 82.0],
    ["Control", "n02b", "pr38015", "Baseline", 17.0, 3.0, null, "Sober", "Never", null, 0.0, null, null, null, null],
    ["Control", "n02b", "pr38015", "After_birth", null, null, null, "Sober", null, null, 0.0, 3.2, null, 2.14, null],
    ["Control", "n02b", "pr38015", "5_years", null, null, 0.0, "Sober", "Never", null, 0.0, null, null, null, 87.0],
    ["Control", "n02b", "pr38341", "Baseline", 39.0, 4.0, null, "Sober", "Never", null, 0.0, null, null, null, null],
    ["Control", "n02b", "pr38341", "After_birth", null, null, null, "Sober", null, null, 0.0, 3.4, 34.0, 0.61, null],
    ["Control", "n02b", "pr38341", "5_years", null, null, 0.0, "Sober", "Never", null, 0.0, null, null, -0.16, 83.0],
    ["Control", "n05b", "pr38360", "Baseline", 22.0, 9.0, null, "Sober", "Never", null, 0.0, null, null, null, null],
    ["Control", "n05b", "pr38360", "After_birth", null, null, null, "Sober", null, null, 0.0, 4.1, null, 2.19, null],
    ["Control", "n05b", "pr38360", "5_years", null, null, 1.0, "Drinking", "Once a week", "5 or 6", 0.0, null, null, null, 107.0],
    ["Control", "n11b", "pr38670", "Baseline", 38.0, 9.0, null, "Sober", "Never", null, 1.0, null, null, null, null],
    ["Control", "n11b", "pr38670", "After_birth", null, null, null, "Sober", null, null, 1.0, 3.0, null, 1.94, null],
    ["Control", "n11b", "pr38670", "5_years", null, null, 0.0, "Sober", "Never", null, 1.0, null, null, 1.81, 83.0],
    ["Control", "n14b", "pr38786", "Baseline", 19.0, 12.0, null, "Sober", "Never", null, null, null, null, null, null],
    ["Control", "n02b", "pr38818", "Baseline", 30.0, 17.0, null, "Drinking", "2 times a week", "3 or 4", 1.0, null, null, null, null],
    ["Control", "n02b", "pr38818", "After_birth", null, null, null, "Sober", null, null, 1.0, 4.3, 51.0, 0.21, null],
    ["Control", "n02b", "pr38818", "5_years", null, null, 1.0, "Drinking", "Once a week", "10 or more", 1.0, null, null, null, 66.0],
    ["Control", "n01a", "pr38888", "Baseline", 9.0, 1.0, null, "Sober", "Never", null, null, null, null, null, null],
    ["Control", "n05b", "pr39153", "Baseline", 17.0, 5.0, null, "Sober", "Never", null, 0.0, null, null, null, null],
    ["Control", "n05b", "pr39153", "After_birth", null, null, null, "Sober", null, null, 0.0, 2.8, 49.0, 0.76, null],
    ["Control", "n05b", "pr39153", "5_years", null, null, 1.0, "Sober", "Never", null, 0.0, null, null, null, 64.0],
    ["Control", "n04b", "pr39164", "Baseline", 36.0, 4.0, null, "Sober", "Never", null, 0.0, null, null, null, null],
    ["Control", "n04b", "pr39164", "After_birth", null, null, null, "Sober", null, null, 0.0, 3.7, 56.0, 1.28, null],
    ["Control", "n04b", "pr39164", "5_years", null, null, 0.0, "Sober", "Never", null, 0.0, null, null, 2.52, 89.0],
    ["Control", "n02b", "pr39264", "Baseline", 34.0, 17.0, null, "Sober", "2 times a week", "3 or 4", 1.0, null, null, null, null],
    ["Control", "n02b", "pr39264", "After_birth", null, null, null, "Sober", null, null, 1.0, 2.36, null, -1.59, null],
    ["Control", "n02b", "pr39264", "5_years", null, null, 0.0, "Drinking", "2 to 3 times a month", "1 or 2", 1.0, null, null, 0.76, 84.0],
    ["Control", "n10a", "pr39374", "Baseline", 17.0, 9.0, null, "Sober", "Never", null, 1.0, null, null, null, null],
    ["Control", "n10a", "pr39374", "After_birth", null, null, null, "Sober", null, null, 1.0, 3.1, null, 1.08, null],
    ["Control", "n10a", "pr39374", "5_years", null, null, 0.0, "Drinking", "2 to 3 times a month", "3 or 4", 1.0, null, null, null, 80.0],
    ["Control", "n10a", "pr39797", "Baseline", 34.0, 20.0, null, "Sober", "Never", null, 1.0, null, null, null, null],
    ["Control", "n10a", "pr39797", "After_birth", null, null, null, "Sober", null, null, 1.0, 2.79, 48.0, -0.39, null],
    ["Control", "n10a", "pr39797", "5_years", null, null, 0.0, "Sober", "Never", null, 1.0, null, null, 0.12, 98.0],
    ["Control", "n08a", "pr39980", "Baseline", 18.0, 12.0, null, "Sober", "Never", null, 1.0, null, null, null, null],
    ["Control", "n08a", "pr39980", "After_birth", null, null, null, "Sober", null, null, 1.0, 3.47, null, 2.58, null],
    ["Control", "n08a", "pr39980", "5_years", null, null, 0.0, "Sober", "Never", null, 1.0, null, null, 3.22, 102.0],
    ["Control", "n10a", "pr40274", "Baseline", 4.0, 1.0, null, "Sober", "Never", null, 1.0, null, null, null, null],
    ["Control", "n10a", "pr40274", "After_birth", null, null, null, "Sober", null, null, 1.0, 3.25, 51.0, 1.24, null],
    ["Control", "n10a", "pr40274", "5_years", null, null, 1.0, "Sober", "Never", null, 1.0, null, null, null, 79.0],
    ["Control", "n15b", "pr40863", "Baseline", 17.0, 4.0, null, "Sober", "Never", null, 0.0, null, null, null, null],
    ["Control", "n15b", "pr40863", "After_birth", null, null, null, "Sober", null, null, 0.0, 2.7, 48.0, -0.95, null],
    ["Control", "n15b", "pr40863", "5_years", null, null, 0.0, "Drinking", "2 to 3 times a month", "10 or more", 0.0, null, null, null, null],
    ["Control", "n02b", "pr40940", "Baseline", 13.0, 9.0, null, "Sober", "Never", null, null, null, null, null, null],
    ["Control", "n01a", "pr41021", "Baseline", 22.0, 4.0, null, "Drinking", "2 times a week", "7,8 or 9", 1.0, null, null, null, null],
    ["Control", "n01a", "pr41021", "After_birth", null, null, null, "Sober", null, null, 1.0, 2.99, null, 0.81, null],
    ["Control", "n01a", "pr41021", "5_years", null, null, 0.0, "Drinking", "Once a week", "3 or 4", 1.0, null, null, 1.81, 92.0],
    ["Control", "n01b", "pr41031", "Baseline", 34.0, 16.0, null, "Drinking", "3 to 4 times a week", "5 or 6", 0.0, null, null, null, null],
    ["Control", "n01b", "pr41031", "After_birth", null, null, null, "Sober", null, null, 0.0, 2.8, 50.0, -0.13, null],
    ["Control", "n04b", "pr41187", "Baseline", 28.0, 3.0, null, "Sober", "Never", null, 1.0, null, null, null, null],
    ["Control", "n04b", "pr41187", "After_birth", null, null, null, "Sober", null, null, 1.0, 3.54, 53.0, 2.14, null],
    ["Control", "n11b", "pr41188", "5_years", null, null, 1.0, "Sober", "Never", null, 1.0, null, null, 0.79, 78.0],
    ["Control", "n16a", "pr41337", "Baseline", 26.0, 4.0, null, "Sober", "Never", null, 0.0, null, null, null, null],
    ["Control", "n16a", "pr41337", "After_birth", null, null, null, "Sober", null, null, 0.0, 3.1, 48.0, 1.58, null],
    ["Control", "n16a", "pr41337", "5_years", null, null, 1.0, "Sober", "Never", null, 0.0, null, null, null, 80.0],
    ["Control", "n07a", "pr41346", "Baseline", 26.0, 9.0, null, "Sober", "Once a month", "3 or 4", 0.0, null, null, null, null],
    ["Control", "n07a", "pr41346", "After_birth", null, null, null, "Sober", null, null, 0.0, null, 47.0, -1.31, null],
    ["Control", "n07a", "pr41346", "5_years", null, null, 1.0, "Drinking", "2 to 3 times a month", "5 or 6", 0.0, null, null, null, 77.0],
    ["Control", "n10a", "pr41387", "Baseline", 13.0, 4.0, null, "Sober", "Never", null, 0.0, null, null, null, null],
    ["Control", "n10a", "pr41387", "After_birth", null, null, null, "Sober", null, null, 0.0, 3.3, 54.0, 0.12, null],
    ["Control", "n10a", "pr41389", "Baseline", 30.0, 2.0, null, "Sober", "Never", null, 1.0, null, null, null, null],
    ["Control", "n10a", "pr41389", "5_years", null, null, 0.0, "Sober", "Never", null, 1.0, null, null, null, 84.0],
    ["Control", "n04b", "pr41398", "5_years", null, null, 0.0, "Sober", "Never", null, 0.0, null, null, 1.18, null],
    ["Control", "n04b", "pr41586", "Baseline", 29.0, 6.0, null, "Sober", "Never", null, 1.0, null, null, null, null],
    ["Control", "n04b", "pr41586", "After_birth", null, null, null, "Sober", null, null, 1.0, 2.61, 54.0, -1.42, null],
    ["Control", "n04b", "pr41586", "5_years", null, null, 0.0, "Sober", "Never", null, 1.0, null, null, null, null],
    ["Control", "n05b", "pr41771", "Baseline", 8.0, 2.0, null, "Sober", "Never", null, 0.0, null, null, null, null],
    ["Control", "n05b", "pr41771", "After_birth", null, null, null, "Sober", null, null, 0.0, 0.92, 30.0, -6.08, null],
    ["Control", "n14b", "pr41876", "Baseline", 39.0, 20.0, null, "Sober", "Never", null, 0.0, null, null, null, null],
    ["Control", "n14b", "pr41876", "After_birth", null, null, null, "Sober", null, null, 0.0, 3.74, null, 1.5, null],
    ["Control", "n04b", "pr41910", "Baseline", 38.0, 8.0, null, "Sober", "Never", null, 0.0, null, null, null, null],
    ["Control", "n04b", "pr41910", "After_birth", null, null, null, "Sober", null, null, 0.0, 2.95, 50.0, 0.61, null],
    ["Control", "n04b", "pr42090", "Baseline", 37.0, 8.0, null, "Sober", "Never", null, 0.0, null, null, null, null],
    ["Control", "n04b", "pr42090", "After_birth", null, null, null, "Sober", null, null, 0.0, 4.22, 45.0, 0.69, null],
    ["Control", "n04b", "pr42090", "5_years", null, null, 0.0, "Sober", "Never", null, 0.0, null, null, null, 95.0],
    ["Control", "n16a", "pr42109", "Baseline", 26.0, 2.0, null, "Sober", "Never", null, 1.0, null, null, null, null],
    ["Control", "n16a", "pr42109", "After_birth", null, null, null, "Sober", null, null, 1.0, 3.28, null, 1.08, null],
    ["Control", "n10a", "pr42145", "Baseline", 34.0, 17.0, null, "Sober", "Never", null, 1.0, null, null, null, null],
    ["Control", "n10a", "pr42145", "After_birth", null, null, null, "Sober", null, null, 1.0, 3.76, null, 2.18, null],
    ["Control", "n10a", "pr42145", "5_years", null, null, 1.0, "Sober", "Never", null, 1.0, null, null, null, null],
    ["Control", "n02b", "pr42200", "Baseline", 22.0, 4.0, null, "Sober", "Never", null, 0.0, null, null, null, null],
    ["Control", "n02b", "pr42200", "After_birth", null, null, null, "Sober", null, null, 0.0, 2.3, 47.0, -2.59, null],
    ["Control", "n02b", "pr42200", "5_years", null, null, 0.0, "Sober", "Never", null, 0.0, null, null, -0.16, 82.0],
    ["Control", "n11b", "pr42230", "Baseline", 19.0, 8.0, null, "Sober", "Never", null, 1.0, null, null, null, null],
    ["Control", "n11b", "pr42230", "After_birth", null, null, null, "Sober", null, null, 1.0, 3.49, 50.0, 2.18, null],
    ["Control", "n11b", "pr42230", "5_years", null, null, 0.0, "Sober", "Never", null, 1.0, null, null, 0.82, 99.0],
    ["Control", "n04b", "pr42264", "Baseline", 22.0, 9.0, null, "Sober", "Never", null, null, null, null, null, null],
    ["Control", "n01b", "pr42478", "Baseline", 30.0, 11.0, null, "Drinking", "Never", null, 0.0, null, null, null, null],
    ["Control", "n01b", "pr42478", "After_birth", null, null, null, "Sober", null, null, 0.0, 3.1, null, -1.77, null],
    ["Control", "n01b", "pr42478", "5_years", null, null, 1.0, "Drinking", "Once a month", "1 or 2", 0.0, null, null, null, 79.0],
    ["Control", "n15b", "pr42490", "Baseline", 30.0, 8.0, null, "Drinking", "2 to 3 times a month", "1 or 2", 0.0, null, null, null, null],
    ["Control", "n15b", "pr42490", "After_birth", null, null, null, "Sober", null, null, 0.0, null, null, 1.05, null],
    ["Control", "n15b", "pr42490", "5_years", null, null, 1.0, "Drinking", "Once a month", "5 or 6", 0.0, null, null, 0.54, 75.0],
    ["Control", "n14b", "pr42497", "Baseline", 13.0, 4.0, null, "Sober", "Once a month", "1 or 2", 1.0, null, null, null, null],
    ["Control", "n14b", "pr42497", "After_birth", null, null, null, "Sober", null, null, 1.0, 3.14, 49.0, 1.24, null],
    ["Control", "n14b", "pr42497", "5_years", null, null, 1.0, "Sober", "2 to 3 times a month", "5 or 6", 1.0, null, null, null, 69.0],
    ["Control", "n05b", "pr42637", "Baseline", 17.0, 8.0, null, "Sober", "Never", null, null, null, null, null, null],
    ["Control", "n07a", "pr42848", "5_years", null, null, 0.0, "Sober", "Never", null, 1.0, null, null, 0.41, 95.0],
    ["Control", "n01a", "pr42874", "Baseline", 35.0, 12.0, null, "Sober", "Never", null, 1.0, null, null, null, null],
    ["Control", "n01a", "pr42874", "After_birth", null, null, null, "Sober", null, null, 1.0, 2.89, 49.0, -0.9, null],
    ["Control", "n01a", "pr42874", "5_years", null, null, 0.0, "Sober", "Never", null, 1.0, null, null, null, 88.0],
    ["Control", "n08a", "pr43152", "Baseline", 24.0, 16.0, null, "Sober", "Never", null, 0.0, null, null, null, null],
    ["Control", "n08a", "pr43152", "After_birth", null, null, null, "Sober", null, null, 0.0, 2.76, null, 1.05, null],
    ["Control", "n08a", "pr43152", "5_years", null, null, 0.0, "Sober", "Never", null, 0.0, null, null, 1.18, 93.0],
    ["Control", "n04b", "pr43207", "Baseline", 33.0, 9.0, null, "Sober", "Never", null, 0.0, null, null, null, null],
    ["Control", "n04b", "pr43207", "After_birth", null, null, null, "Sober", null, null, 0.0, 3.3, 50.0, 1.58, null],
    ["Control", "n10a", "pr43630", "5_years", null, null, 1.0, "Sober", "Never", null, 0.0, null, null, 0.18, 72.0],
    ["Control", "n01a", "pr43750", "Baseline", 34.0, 4.0, null, "Sober", "Never", null, 0.0, null, null, null, null],
    ["Control", "n01a", "pr43750", "After_birth", null, null, null, "Sober", null, null, 0.0, 4.1, 51.0, -2.08, null],
    ["Control", "n01a", "pr43750", "5_years", null, null, 0.0, "Sober", "Never", null, 0.0, null, null, 1.51, 93.0],
    ["Control", "n04b", "pr43762", "Baseline", 13.0, 4.0, null, "Sober", "Never", null, null, null, null, null, null],
    ["Control", "n16a", "pr43802", "Baseline", 13.0, 5.0, null, "Sober", "2 to 3 times a month", "3 or 4", 0.0, null, null, null, null],
    ["Control", "n16a", "pr43802", "After_birth", null, null, null, "Sober", null, null, 0.0, 2.46, null, 1.37, null],
    ["Control", "n16a", "pr43802", "5_years", null, null, 0.0, "Drinking", "Nearly every day", "7,8 or 9", 0.0, null, null, null, null],
    ["Control", "n07a", "pr43934", "Baseline", 39.0, 4.0, null, "Sober", "Never", null, 1.0, null, null, null, null],
    ["Control", "n07a", "pr43934", "After_birth", null, null, null, "Sober", null, null, 1.0, 2.93, 48.0, -1.25, null],
    ["Control", "n07a", "pr43934", "5_years", null, null, 0.0, "Sober", "Never", null, 1.0, null, null, null, null],
    ["Control", "n15b", "pr44174", "Baseline", 22.0, 9.0, null, "Sober", "2 to 3 times a month", "3 or 4", 1.0, null, null, null, null],
    ["Control", "n15b", "pr44174", "After_birth", null, null, null, "Sober", null, null, 1.0, 2.48, null, 0.21, null],
    ["Control", "n15b", "pr44174", "5_years", null, null, 0.0, "Drinking", "Never", null, 1.0, null, null, null, 100.0],
    ["Control", "n05b", "pr44433", "Baseline", 22.0, 17.0, null, "Sober", "2 to 3 times a month", "1 or 2", null, null, null, null, null],
    ["Control", "n01b", "pr44456", "Baseline", 30.0, 8.0, null, "Sober", "Never", null, 1.0, null, null, null, null],
    ["Control", "n01b", "pr44456", "After_birth", null, null, null, "Sober", null, null, 1.0, 3.584, 51.0, 2.02, null],
    ["Control", "n01b", "pr44456", "5_years", null, null, 0.0, "Sober", "Never", null, 1.0, null, null, 2.51, 81.0],
    ["Control", "n14b", "pr44565", "After_birth", null, null, null, null, null, null, 0.0, 2.8, 56.0, -0.85, null],
    ["Control", "n14b", "pr44565", "5_years", null, null, 0.0, "Sober", "Never", null, 0.0, null, null, 1.21, 66.0],
    ["Control", "n04b", "pr45114", "Baseline", 26.0, 9.0, null, "Sober", "Never", null, 1.0, null, null, null, null],
    ["Control", "n04b", "pr45114", "After_birth", null, null, null, "Sober", null, null, 1.0, 3.01, 47.0, 4.24, null],
    ["Control", "n04b", "pr45114", "5_years", null, null, 0.0, "Sober", "Never", null, 1.0, null, null, null, 80.0],
    ["Control", "n01b", "pr45546", "5_years", null, null, 0.0, "Sober", "Never", null, 1.0, null, null, null, null],
    ["Control", "n08a", "pr45553", "Baseline", 22.0, 2.0, null, "Sober", "Never", null, 1.0, null, null, null, null],
    ["Control", "n08a", "pr45553", "After_birth", null, null, null, "Sober", null, null, 1.0, 2.99, 48.0, -0.64, null],
    ["Control", "n08a", "pr45553", "5_years", null, null, 1.0, "Sober", "Never", null, 1.0, null, null, null, 64.0],
    ["Control", "n01b", "pr45704", "Baseline", 21.0, 21.0, null, "Sober", "Less than once a month", "1 or 2", 0.0, null, null, null, null],
    ["Control", "n01b", "pr45704", "After_birth", null, null, null, "Sober", null, null, 0.0, 3.38, 49.0, 0.61, null],
    ["Control", "n01b", "pr45704", "5_years", null, null, 1.0, "Drinking", "Once a month", "5 or 6", 0.0, null, null, null, 68.0],
    ["Control", "n01a", "pr45880", "Baseline", 32.0, 26.0, null, "Sober", "Never", null, 1.0, null, null, null, null],
    ["Control", "n01a", "pr45880", "After_birth", null, null, null, "Sober", null, null, 1.0, 2.15, 47.0, -0.39, null],
    ["Control", "n01a", "pr45880", "5_years", null, null, 1.0, "Sober", "Never", null, 1.0, null, null, 0.12, 89.0],
    ["Control", "n05b", "pr45952", "Baseline", 12.0, 4.0, null, "Sober", "Never", null, 1.0, null, null, null, null],
    ["Control", "n05b", "pr45952", "After_birth", null, null, null, "Sober", null, null, 1.0, 3.6, 51.0, 1.0, null],
    ["Control", "n05b", "pr45952", "5_years", null, null, 1.0, "Sober", "Never", null, 1.0, null, null, 0.76, 89.0],
    ["Control", "n10a", "pr46061", "Baseline", 33.0, 17.0, null, "Sober", "Never", null, 0.0, null, null, null, null],
    ["Control", "n10a", "pr46061", "After_birth", null, null, null, "Sober", null, null, 0.0, 4.0, 49.0, 2.39, null],
    ["Control", "n05b", "pr46134", "Baseline", 17.0, 4.0, null, "Sober", "Never", null, 0.0, null, null, null, null],
    ["Control", "n05b", "pr46134", "After_birth", null, null, null, "Sober", null, null, 0.0, 3.18, 50.0, 1.13, null],
    ["Control", "n05b", "pr46134", "5_years", null, null, 1.0, "Sober", "Never", null, 0.0, null, null, null, null],
    ["Control", "n04b", "pr46197", "Baseline", 17.0, 4.0, null, "Sober", "Never", null, 1.0, null, null, null, null],
    ["Control", "n04b", "pr46197", "After_birth", null, null, null, "Sober", null, null, 1.0, 3.5, null, -0.56, null],
    ["Control", "n05b", "pr46270", "Baseline", 22.0, 8.0, null, "Sober", "Never", null, 1.0, null, null, null, null],
    ["Control", "n05b", "pr46270", "After_birth", null, null, null, "Sober", null, null, 1.0, 2.99, 50.0, 1.87, null],
    ["Control", "n05b", "pr46270", "5_years", null, null, 0.0, "Drinking", "Never", null, 1.0, null, null, 0.76, 74.0],
    ["Control", "n11b", "pr46681", "Baseline", 38.0, 4.0, null, "Sober", "3 to 4 times a week", "1 or 2", 1.0, null, null, null, null],
    ["Control", "n11b", "pr46681", "After_birth", null, null, null, "Sober", null, null, 1.0, 2.76, null, -0.56, null],
    ["Control", "n11b", "pr46681", "5_years", null, null, 0.0, "Drinking", "3 to 4 times a week", "5 or 6", 1.0, null, null, null, 74.0],
    ["Control", "n01a", "pr46715", "5_years", null, null, 0.0, "Sober", "Never", null, 1.0, null, null, 0.76, 88.0],
    ["Control", "n11b", "pr47610", "Baseline", 31.0, 4.0, null, "Sober", "Never", null, 0.0, null, null, null, null],
    ["Control", "n11b", "pr47610", "After_birth", null, null, null, "Sober", null, null, 0.0, 2.92, null, -0.13, null],
    ["Control", "n05b", "pr47833", "Baseline", 17.0, 7.0, null, "Drinking", "Once a month", "3 or 4", 1.0, null, null, null, null],
    ["Control", "n05b", "pr47833", "After_birth", null, null, null, "Sober", null, null, 1.0, 4.4, 51.0, 1.32, null],
    ["Control", "n05b", "pr47833", "5_years", null, null, 0.0, "Drinking", "Never", null, 1.0, null, null, null, 68.0],
    ["Control", "n07a", "pr47932", "Baseline", 27.0, 17.0, null, "Sober", "Never", null, 1.0, null, null, null, null],
    ["Control", "n07a", "pr47932", "After_birth", null, null, null, "Sober", null, null, 1.0, 2.5, 46.0, -1.5, null],
    ["Control", "n07a", "pr47932", "5_years", null, null, 0.0, "Sober", "Never", null, 1.0, null, null, null, 72.0],
    ["Control", "n05b", "pr48115", "Baseline", 32.0, 4.0, null, "Sober", "Never", null, 0.0, null, null, null, null],
    ["Control", "n05b", "pr48115", "After_birth", null, null, null, "Sober", null, null, 0.0, 3.26, null, 0.45, null],
    ["Control", "n05b", "pr48115", "5_years", null, null, 0.0, "Sober", "Never", null, 0.0, null, null, null, 99.0],
    ["Control", "n08a", "pr48155", "Baseline", 34.0, 4.0, null, "Sober", "Never", null, 0.0, null, null, null, null],
    ["Control", "n08a", "pr48155", "After_birth", null, null, null, "Sober", null, null, 0.0, 3.4, null, -0.14, null],
    ["Control", "n08a", "pr48155", "5_years", null, null, 1.0, "Sober", "Never", null, 0.0, null, null, null, 78.0],
    ["Control", "n16a", "pr48285", "Baseline", 9.0, 4.0, null, "Sober", "Never", null, 0.0, null, null, null, null],
    ["Control", "n16a", "pr48285", "After_birth", null, null, null, "Sober", null, null, 0.0, 3.49, null, 1.66, null],
    ["Control", "n16a", "pr48285", "5_years", null, null, 0.0, "Sober", "Never", null, 0.0, null, null, null, 66.0],
    ["Control", "n14b", "pr48808", "Baseline", 30.0, 16.0, null, "Sober", "Never", null, 1.0, null, null, null, null],
    ["Control", "n14b", "pr48808", "After_birth", null, null, null, "Sober", null, null, 1.0, 2.6, 45.0, -1.86, null],
    ["Control", "n14b", "pr48808", "5_years", null, null, 0.0, "Sober", "Never", null, 1.0, null, null, 2.87, 78.0],
    ["Control", "n08a", "pr48927", "5_years", null, null, 0.0, "Drinking", "Once a month", "5 or 6", 0.0, null, null, null, 96.0],
    ["Control", "n16a", "pr49032", "Baseline", 22.0, 8.0, null, "Sober", "Never", null, 0.0, null, null, null, null],
    ["Control", "n16a", "pr49032", "After_birth", null, null, null, "Sober", null, null, 0.0, 2.555, 48.0, -0.8, null],
    ["Control", "n02b", "pr49040", "Baseline", 32.0, 12.0, null, "Sober", "Never", null, 1.0, null, null, null, null],
    ["Control", "n02b", "pr49040", "After_birth", null, null, null, "Sober", null, null, 1.0, 3.06, 46.0, 3.11, null],
    ["Control", "n02b", "pr49040", "5_years", null, null, 0.0, "Sober", "Never", null, 1.0, null, null, 3.25, 78.0],
    ["Control", "n16a", "pr49108", "Baseline", 22.0, 4.0, null, "Sober", "Never", null, 1.0, null, null, null, null],
    ["Control", "n16a", "pr49108", "After_birth", null, null, null, "Sober", null, null, 1.0, 3.84, null, 2.25, null],
    ["Control", "n16a", "pr49108", "5_years", null, null, 0.0, "Sober", "Never", null, 1.0, null, null, null, 87.0],
    ["Control", "n16a", "pr49120", "Baseline", 18.0, 9.0, null, "Sober", "Never", null, null, null, null, null, null],
    ["Control", "n14b", "pr49373", "Baseline", 30.0, 9.0, null, "Drinking", "Never", null, 1.0, null, null, null, null],
    ["Control", "n14b", "pr49373", "After_birth", null, null, null, "Sober", null, null, 1.0, 2.76, null, 0.3, null],
    ["Control", "n14b", "pr49373", "5_years", null, null, 0.0, "Drinking", "Never", null, 1.0, null, null, null, 92.0],
    ["Control", "n15b", "pr49375", "5_years", null, null, 0.0, "Sober", "Never", null, 1.0, null, null, null, 112.0],
    ["Control", "n07a", "pr49380", "Baseline", 24.0, 20.0, null, "Sober", "Never", null, 0.0, null, null, null, null],
    ["Control", "n07a", "pr49380", "After_birth", null, null, null, "Sober", null, null, 0.0, 3.02, 50.0, -0.95, null],
    ["Control", "n07a", "pr49380", "5_years", null, null, 1.0, "Sober", "Never", null, 0.0, null, null, 0.23, null],
    ["Control", "n04b", "pr49582", "Baseline", 22.0, 4.0, null, "Sober", "Never", null, 0.0, null, null, null, null],
    ["Control", "n04b", "pr49582", "After_birth", null, null, null, "Sober", null, null, 0.0, 0.96, null, -5.44, null],
    ["Control", "n04b", "pr49582", "5_years", null, null, 0.0, "Drinking", "Never", null, 0.0, null, null, null, 78.0],
    ["Control", "n14b", "pr50148", "Baseline", 34.0, 9.0, null, "Sober", "2 times a week", "5 or 6", 1.0, null, null, null, null],
    ["Control", "n14b", "pr50148", "After_birth", null, null, null, "Sober", null, null, 1.0, 2.425, 46.0, -2.28, null],
    ["Control", "n05b", "pr50254", "Baseline", 8.0, 6.0, null, "Sober", "Never", null, 1.0, null, null, null, null],
    ["Control", "n05b", "pr50254", "After_birth", null, null, null, "Sober", null, null, 1.0, 3.27, null, 0.3, null],
    ["Control", "n05b", "pr50254", "5_years", null, null, 1.0, "Sober", "Never", null, 1.0, null, null, null, 80.0],
    ["Control", "n01a", "pr50277", "Baseline", 25.0, 17.0, null, "Drinking", "2 to 3 times a month", "7,8 or 9", 0.0, null, null, null, null],
    ["Control", "n01a", "pr50277", "After_birth", null, null, null, "Sober", null, null, 0.0, 2.36, 48.0, 0.03, null],
    ["Control", "n01a", "pr50277", "5_years", null, null, 0.0, "Drinking", "Never", null, 0.0, null, null, null, 84.0],
    ["Control", "n11b", "pr50459", "Baseline", 26.0, 12.0, null, "Sober", "Never", null, null, null, null, null, null],
    ["Control", "n05b", "pr50460", "Baseline", 13.0, 4.0, null, "Sober", "Never", null, 1.0, null, null, null, null],
    ["Control", "n05b", "pr50460", "After_birth", null, null, null, "Sober", null, null, 1.0, 3.09, 48.0, 2.1, null],
    ["Control", "n05b", "pr50460", "5_years", null, null, 0.0, "Drinking", "Never", null, 1.0, null, null, null, 81.0],
    ["Control", "n14b", "pr50564", "Baseline", 26.0, 12.0, null, "Sober", "Never", null, 0.0, null, null, null, null],
    ["Control", "n14b", "pr50564", "After_birth", null, null, null, "Sober", null, null, 0.0, 1.53, 37.0, -5.02, null],
    ["Control", "n14b", "pr50564", "5_years", null, null, 0.0, "Sober", "Never", null, 0.0, null, null, -0.33, null],
    ["Control", "n11b", "pr50598", "5_years", null, null, 0.0, "Sober", "Never", null, 0.0, null, null, null, 76.0],
    ["Control", "n14b", "pr50716", "5_years", null, null, 0.0, "Sober", "Never", null, 0.0, null, null, null, 89.0],
    ["Control", "n05b", "pr50756", "Baseline", 30.0, 16.0, null, "Sober", "Never", null, 1.0, null, null, null, null],
    ["Control", "n05b", "pr50756", "After_birth", null, null, null, "Sober", null, null, 1.0, 3.36, 51.0, 2.73, null],
    ["Control", "n05b", "pr50756", "5_years", null, null, 0.0, "Sober", "2 to 3 times a month", "5 or 6", 1.0, null, null, 1.49, null],
    ["Control", "n04b", "pr50760", "Baseline", 26.0, 6.0, null, "Sober", "Never", null, 0.0, null, null, null, null],
    ["Control", "n04b", "pr50760", "After_birth", null, null, null, "Sober", null, null, 0.0, 3.58, null, 1.82, null],
    ["Control", "n04b", "pr50760", "5_years", null, null, 0.0, "Sober", "Never", null, 0.0, null, null, null, 83.0],
    ["Control", "n01a", "pr51164", "Baseline", 34.0, 9.0, null, "Sober", "Once a month", "1 or 2", 0.0, null, null, null, null],
    ["Control", "n01a", "pr51164", "After_birth", null, null, null, "Sober", null, null, 0.0, 3.28, 48.0, -0.95, null],
    ["Control", "n01a", "pr51164", "5_years", null, null, 1.0, "Sober", "Never", null, 0.0, null, null, null, 83.0],
    ["Control", "n04b", "pr51247", "Baseline", 30.0, 3.0, null, "Drinking", "Once a month", "3 or 4", 0.0, null, null, null, null],
    ["Control", "n04b", "pr51247", "After_birth", null, null, null, "Sober", null, null, 0.0, 2.14, 48.0, -0.13, null],
    ["Control", "n04b", "pr51247", "5_years", null, null, 0.0, "Drinking", "2 times a week", "5 or 6", 0.0, null, null, null, null],
    ["Control", "n08a", "pr51258", "Baseline", 26.0, 13.0, null, "Drinking", "Once a week", "1 or 2", 1.0, null, null, null, null],
    ["Control", "n08a", "pr51258", "After_birth", null, null, null, "Sober", null, null, 1.0, 2.12, 47.0, -2.1, null],
    ["Control", "n01a", "pr51430", "5_years", null, null, 0.0, "Drinking", "2 times a week", "10 or more", 0.0, null, null, -0.49, 87.0],
    ["Control", "n08a", "pr51632", "Baseline", 29.0, 9.0, null, "Sober", "Never", null, 0.0, null, null, null, null],
    ["Control", "n08a", "pr51632", "After_birth", null, null, null, "Sober", null, null, 0.0, 2.6, 46.0, 1.5, null],
    ["Control", "n08a", "pr51632", "5_years", null, null, 1.0, "Drinking", "Never", null, 0.0, null, null, 1.18, 83.0],
    ["Control", "n01a", "pr51745", "Baseline", 35.0, 21.0, null, "Sober", "2 to 3 times a month", "3 or 4", 0.0, null, null, null, null],
    ["Control", "n01a", "pr51745", "After_birth", null, null, null, "Sober", null, null, 0.0, 3.4, 50.0, -0.78, null],
    ["Control", "n01a", "pr51745", "5_years", null, null, 0.0, "Drinking", "Never", null, 0.0, null, null, null, 83.0],
    ["Control", "n05b", "pr51748", "Baseline", 35.0, 2.0, null, "Sober", "Never", null, 1.0, null, null, null, null],
    ["Control", "n05b", "pr51748", "After_birth", null, null, null, "Sober", null, null, 1.0, 3.21, 52.0, 0.05, null],
    ["Control", "n05b", "pr51748", "5_years", null, null, 0.0, "Sober", "Never", null, 1.0, null, null, null, 70.0],
    ["Control", "n16a", "pr51823", "Baseline", 39.0, 13.0, null, "Sober", "Never", null, 0.0, null, null, null, null],
    ["Control", "n16a", "pr51823", "After_birth", null, null, null, "Sober", null, null, 0.0, 3.2, null, -0.05, null],
    ["Control", "n16a", "pr51823", "5_years", null, null, 0.0, "Sober", "Never", null, 0.0, null, null, null, 80.0],
    ["Control", "n01b", "pr51844", "Baseline", 23.0, 4.0, null, "Sober", "Never", null, 0.0, null, null, null, null],
    ["Control", "n01b", "pr51844", "After_birth", null, null, null, "Sober", null, null, 0.0, 3.92, 51.0, 0.76, null],
    ["Control", "n01b", "pr51844", "5_years", null, null, 1.0, "Sober", "Never", null, 0.0, null, null, null, 68.0],
    ["Control", "n08a", "pr51990", "Baseline", 39.0, 4.0, null, "Sober", "Never", null, 1.0, null, null, null, null],
    ["Control", "n08a", "pr51990", "After_birth", null, null, null, "Sober", null, null, 1.0, 3.18, 50.0, 0.22, null],
    ["Control", "n16a", "pr52494", "Baseline", 27.0, 4.0, null, "Drinking", "Once a month", "3 or 4", 0.0, null, null, null, null],
    ["Control", "n16a", "pr52494", "After_birth", null, null, null, "Sober", null, null, 0.0, 3.5, null, 0.69, null],
    ["Control", "n16a", "pr52494", "5_years", null, null, 0.0, "Sober", "2 to 3 times a month", "5 or 6", 0.0, null, null, 1.54, 98.0],
    ["Control", "n14b", "pr52622", "Baseline", 27.0, 4.0, null, "Sober", "Never", null, 0.0, null, null, null, null],
    ["Control", "n14b", "pr52622", "After_birth", null, null, null, "Sober", null, null, 0.0, 3.5, 55.0, 2.26, null],
    ["Control", "n14b", "pr52622", "5_years", null, null, 1.0, "Sober", "Never", null, 0.0, null, null, 2.88, 86.0],
    ["Control", "n05b", "pr52801", "Baseline", 38.0, 4.0, null, "Sober", "Never", null, 1.0, null, null, null, null],
    ["Control", "n05b", "pr52801", "After_birth", null, null, null, "Sober", null, null, 1.0, 3.6, 51.0, 2.18, null],
    ["Control", "n05b", "pr52801", "5_years", null, null, 1.0, "Sober", "Never", null, 1.0, null, null, null, 81.0],
    ["Control", "n01b", "pr53078", "Baseline", 34.0, 4.0, null, "Sober", "2 to 3 times a month", "3 or 4", 1.0, null, null, null, null],
    ["Control", "n01b", "pr53078", "After_birth", null, null, null, "Sober", null, null, 1.0, 3.47, null, -0.36, null],
    ["Control", "n01b", "pr53078", "5_years", null, null, 0.0, "Drinking", "Once a month", "1 or 2", 1.0, null, null, 1.46, 86.0],
    ["Control", "n07a", "pr53119", "Baseline", 17.0, 13.0, null, "Sober", "3 to 4 times a week", "1 or 2", 0.0, null, null, null, null],
    ["Control", "n07a", "pr53119", "After_birth", null, null, null, "Sober", null, null, 0.0, 3.5, 50.0, 0.76, null],
    ["Control", "n07a", "pr53119", "5_years", null, null, 0.0, "Sober", "Once a month", "5 or 6", 0.0, null, null, null, null],
    ["Control", "n14b", "pr53281", "Baseline", 35.0, 4.0, null, "Sober", "Never", null, 1.0, null, null, null, null],
    ["Control", "n14b", "pr53281", "After_birth", null, null, null, "Sober", null, null, 1.0, 3.4, null, -0.39, null],
    ["Control", "n14b", "pr53281", "5_years", null, null, 0.0, "Sober", "Never", null, 1.0, null, null, null, 77.0],
    ["Control", "n16a", "pr53556", "Baseline", 33.0, 2.0, null, "Sober", "Never", null, 0.0, null, null, null, null],
    ["Control", "n16a", "pr53556", "After_birth", null, null, null, "Sober", null, null, 0.0, 4.0, 56.0, 2.32, null],
    ["Control", "n16a", "pr53642", "Baseline", 22.0, 4.0, null, "Sober", "Never", null, null, null, null, null, null],
    ["Control", "n05b", "pr53897", "Baseline", 33.0, 3.0, null, "Drinking", "Once a month", "1 or 2", 1.0, null, null, null, null],
    ["Control", "n05b", "pr53897", "After_birth", null, null, null, "Sober", null, null, 1.0, 3.31, 50.0, 0.67, null],
    ["Control", "n01b", "pr53910", "Baseline", 21.0, 2.0, null, "Sober", "Never", null, 0.0, null, null, null, null],
    ["Control", "n01b", "pr53910", "After_birth", null, null, null, "Sober", null, null, 0.0, 3.01, 50.0, -0.95, null],
    ["Control", "n01b", "pr53910", "5_years", null, null, 1.0, "Drinking", "Never", null, 0.0, null, null, -0.13, null],
    ["Control", "n08a", "pr54140", "5_years", null, null, 0.0, "Sober", "Never", null, 0.0, null, null, 0.2, null],
    ["Control", "n11b", "pr54461", "Baseline", 34.0, 16.0, null, "Sober", "Never", null, 1.0, null, null, null, null],
    ["Control", "n11b", "pr54461", "After_birth", null, null, null, "Sober", null, null, 1.0, 2.78, null, 1.0, null],
    ["Control", "n04b", "pr54533", "Baseline", 26.0, 18.0, null, "Sober", "Never", null, 0.0, null, null, null, null],
    ["Control", "n04b", "pr54533", "After_birth", null, null, null, "Sober", null, null, 0.0, 2.75, 54.0, 1.28, null],
    ["Control", "n04b", "pr54533", "5_years", null, null, 1.0, "Sober", "Never", null, 0.0, null, null, 0.36, 93.0],
    ["Control", "n16a", "pr54585", "Baseline", 30.0, 9.0, null, "Sober", "Never", null, 1.0, null, null, null, null],
    ["Control", "n16a", "pr54585", "After_birth", null, null, null, "Sober", null, null, 1.0, 3.12, 42.0, -1.04, null],
    ["Control", "n16a", "pr54585", "5_years", null, null, 0.0, "Sober", "Never", null, 1.0, null, null, null, 70.0],
    ["Control", "n02b", "pr54620", "Baseline", 28.0, 4.0, null, "Sober", "Never", null, 0.0, null, null, null, null],
    ["Control", "n02b", "pr54620", "After_birth", null, null, null, "Sober", null, null, 0.0, 3.27, 54.0, 1.28, null],
    ["Control", "n02b", "pr54620", "5_years", null, null, 0.0, "Sober", "Never", null, 0.0, null, null, null, 79.0],
    ["Control", "n16a", "pr54851", "Baseline", 17.0, 8.0, null, "Sober", "Never", null, 0.0, null, null, null, null],
    ["Control", "n16a", "pr54851", "After_birth", null, null, null, "Sober", null, null, 0.0, 3.7, null, 1.58, null],
    ["Control", "n16a", "pr54851", "5_years", null, null, 0.0, "Sober", "Never", null, 0.0, null, null, null, 84.0],
    ["Control", "n08a", "pr55199", "Baseline", 30.0, 12.0, null, "Sober", "2 to 3 times a month", "1 or 2", 0.0, null, null, null, null],
    ["Control", "n08a", "pr55199", "After_birth", null, null, null, "Sober", null, null, 0.0, 3.73, 51.0, 1.36, null],
    ["Control", "n01b", "pr55451", "Baseline", 17.0, 3.0, null, "Sober", "Never", null, 1.0, null, null, null, null],
    ["Control", "n01b", "pr55451", "After_birth", null, null, null, "Sober", null, null, 1.0, 3.1, 48.0, -0.81, null],
    ["Control", "n01b", "pr55451", "5_years", null, null, 1.0, "Sober", "2 to 3 times a month", "5 or 6", 1.0, null, null, null, null],
    ["Control", "n10a", "pr55953", "Baseline", 12.0, 4.0, null, "Sober", "Never", null, 1.0, null, null, null, null],
    ["Control", "n10a", "pr55953", "After_birth", null, null, null, "Sober", null, null, 1.0, 3.0, null, -0.66, null],
    ["Control", "n10a", "pr55953", "5_years", null, null, 1.0, "Sober", "Never", null, 1.0, null, null, null, 77.0],
    ["Control", "n10a", "pr56241", "Baseline", 30.0, 9.0, null, "Sober", "Never", null, 0.0, null, null, null, null],
    ["Control", "n10a", "pr56241", "After_birth", null, null, null, "Sober", null, null, 0.0, 2.4, 47.0, -1.41, null],
    ["Control", "n10a", "pr56241", "5_years", null, null, 0.0, "Sober", "Never", null, 0.0, null, null, null, null],
    ["Control", "n16a", "pr56432", "Baseline", 17.0, 4.0, null, "Sober", "Never", null, 0.0, null, null, null, null],
    ["Control", "n16a", "pr56432", "After_birth", null, null, null, "Sober", null, null, 0.0, 3.94, 52.0, 3.69, null],
    ["Control", "n16a", "pr56432", "5_years", null, null, 1.0, "Sober", "Never", null, 0.0, null, null, 3.55, 105.0],
    ["Control", "n16a", "pr56480", "Baseline", 33.0, 4.0, null, "Drinking", "Never", null, 0.0, null, null, null, null],
    ["Control", "n16a", "pr56480", "After_birth", null, null, null, "Sober", null, null, 0.0, 3.0, null, 0.2, null],
    ["Control", "n16a", "pr56480", "5_years", null, null, 0.0, "Drinking", "Never", null, 0.0, null, null, null, 80.0],
    ["Control", "n14b", "pr56580", "5_years", null, null, 0.0, "Sober", "Never", null, 1.0, null, null, null, null],
    ["Control", "n01b", "pr56651", "Baseline", 22.0, 17.0, null, "Sober", "Never", null, 1.0, null, null, null, null],
    ["Control", "n01b", "pr56651", "After_birth", null, null, null, "Sober", null, null, 1.0, 3.4, 48.0, 1.79, null],
    ["Control", "n01b", "pr56651", "5_years", null, null, 0.0, "Sober", "Never", null, 1.0, null, null, 1.81, 86.0],
    ["Control", "n07a", "pr56696", "Baseline", 26.0, 13.0, null, "Sober", "Once a month", "3 or 4", 1.0, null, null, null, null],
    ["Control", "n07a", "pr56696", "After_birth", null, null, null, "Sober", null, null, 1.0, 3.5, 51.0, 2.56, null],
    ["Control", "n07a", "pr56696", "5_years", null, null, 0.0, "Drinking", "Once a week", "10 or more", 1.0, null, null, null, 79.0],
    ["Control", "n01a", "pr56889", "Baseline", 34.0, 9.0, null, "Sober", "Never", null, 0.0, null, null, null, null],
    ["Control", "n01a", "pr56889", "After_birth", null, null, null, "Sober", null, null, 0.0, 3.95, 51.0, 1.19, null],
    ["Control", "n02b", "pr56897", "Baseline", 32.0, 4.0, null, "Sober", "Never", null, 1.0, null, null, null, null],
    ["Control", "n02b", "pr56897", "After_birth", null, null, null, "Sober", null, null, 1.0, 3.4, 51.0, 0.47, null],
    ["Control", "n02b", "pr56897", "5_years", null, null, 0.0, "Sober", "Never", null, 1.0, null, null, null, 72.0],
    ["Control", "n10a", "pr56952", "Baseline", 30.0, 4.0, null, "Sober", "Never", null, 1.0, null, null, null, null],
    ["Control", "n10a", "pr56952", "After_birth", null, null, null, "Sober", null, null, 1.0, null, null, 0.38, null],
    ["Control", "n10a", "pr56952", "5_years", null, null, 0.0, "Sober", "Never", null, 1.0, null, null, -0.59, 68.0],
    ["Control", "n15b", "pr56955", "Baseline", 34.0, 13.0, null, "Drinking", "2 to 3 times a month", "5 or 6", 0.0, null, null, null, null],
    ["Control", "n15b", "pr56955", "After_birth", null, null, null, "Sober", null, null, 0.0, 3.4, null, -1.95, null],
    ["Control", "n15b", "pr56955", "5_years", null, null, 0.0, "Drinking", "3 to 4 times a week", "10 or more", 0.0, null, null, 1.85, 68.0],
    ["Control", "n08a", "pr56956", "5_years", null, null, 1.0, "Sober", "Never", null, 1.0, null, null, null, 79.0],
    ["Control", "n11b", "pr57060", "Baseline", 37.0, 4.0, null, "Sober", "Never", null, 0.0, null, null, null, null],
    ["Control", "n11b", "pr57060", "After_birth", null, null, null, "Sober", null, null, 0.0, 3.62, 53.0, 1.36, null],
    ["Control", "n11b", "pr57060", "5_years", null, null, 1.0, "Sober", "Never", null, 0.0, null, null, 0.9, null],
    ["Control", "n08a", "pr57300", "After_birth", null, null, null, null, null, null, 0.0, 3.7, 56.0, 1.49, null],
    ["Control", "n08a", "pr57300", "5_years", null, null, 1.0, "Sober", "Never", null, 0.0, null, null, null, 86.0],
    ["Control", "n01a", "pr57808", "Baseline", 28.0, 17.0, null, "Sober", "Never", null, 0.0, null, null, null, null],
    ["Control", "n01a", "pr57808", "After_birth", null, null, null, "Sober", null, null, 0.0, 2.9, 48.0, -0.87, null],
    ["Control", "n01a", "pr57808", "5_years", null, null, 0.0, "Sober", "Never", null, 0.0, null, null, null, 101.0],
    ["Control", "n04b", "pr57973", "Baseline", 17.0, 4.0, null, "Sober", "Never", null, 1.0, null, null, null, null],
    ["Control", "n04b", "pr57973", "After_birth", null, null, null, "Sober", null, null, 1.0, 2.7, 46.0, -0.2, null],
    ["Control", "n04b", "pr57973", "5_years", null, null, 0.0, "Sober", "Never", null, 1.0, null, null, null, 88.0],
    ["Control", "n01b", "pr58031", "Baseline", 20.0, 3.0, null, "Sober", "Never", null, 0.0, null, null, null, null],
    ["Control", "n01b", "pr58031", "After_birth", null, null, null, "Sober", null, null, 0.0, 2.92, 47.0, -1.04, null],
    ["Control", "n01b", "pr58031", "5_years", null, null, 1.0, "Sober", "Never", null, 0.0, null, null, null, 78.0],
    ["Control", "n04b", "pr58176", "Baseline", 26.0, 4.0, null, "Sober", "Once a month", "1 or 2", 0.0, null, null, null, null],
    ["Control", "n04b", "pr58176", "After_birth", null, null, null, "Sober", null, null, 0.0, 3.2, 50.0, -0.13, null],
    ["Control", "n07a", "pr58275", "Baseline", 32.0, 3.0, null, "Sober", "Never", null, 0.0, null, null, null, null],
    ["Control", "n07a", "pr58275", "After_birth", null, null, null, "Sober", null, null, 0.0, 2.39, 53.0, 0.64, null],
    ["Control", "n07a", "pr58275", "5_years", null, null, 0.0, "Sober", "Never", null, 0.0, null, null, null, null],
    ["Control", "n01b", "pr58471", "Baseline", 31.0, 9.0, null, "Sober", "Never", null, 0.0, null, null, null, null],
    ["Control", "n01b", "pr58471", "After_birth", null, null, null, "Sober", null, null, 0.0, 3.33, 50.0, 2.35, null],
    ["Control", "n01b", "pr58471", "5_years", null, null, 0.0, "Sober", "Once a week", "5 or 6", 0.0, null, null, null, 92.0],
    ["Control", "n01a", "pr58747", "Baseline", 26.0, 3.0, null, "Sober", "Never", null, 1.0, null, null, null, null],
    ["Control", "n01a", "pr58747", "After_birth", null, null, null, "Sober", null, null, 1.0, 2.92, null, 0.38, null],
    ["Control", "n01a", "pr58747", "5_years", null, null, 1.0, "Drinking", "Never", null, 1.0, null, null, null, 87.0],
    ["Control", "n10a", "pr58875", "Baseline", 22.0, 9.0, null, "Sober", "Never", null, null, null, null, null, null],
    ["Control", "n02b", "pr58896", "Baseline", 13.0, 8.0, null, "Sober", "Never", null, null, null, null, null, null],
    ["Control", "n10a", "pr59286", "Baseline", 34.0, 17.0, null, "Sober", "Once a month", "1 or 2", 0.0, null, null, null, null],
    ["Control", "n10a", "pr59286", "After_birth", null, null, null, "Sober", null, null, 0.0, null, null, 0.03, null],
    ["Control", "n10a", "pr59286", "5_years", null, null, 0.0, "Drinking", "Once a month", "7,8 or 9", 0.0, null, null, null, 83.0],
    ["Control", "n05b", "pr59898", "Baseline", 26.0, 4.0, null, "Sober", "2 to 3 times a month", "1 or 2", 1.0, null, null, null, null],
    ["Control", "n05b", "pr59898", "After_birth", null, null, null, "Sober", null, null, 1.0, 3.08, null, 1.08, null],
    ["Control", "n05b", "pr59898", "5_years", null, null, 1.0, "Sober", "2 times a week", "7,8 or 9", 1.0, null, null, null, 73.0],
    ["Control", "n01a", "pr60107", "Baseline", 30.0, 22.0, null, "Sober", "Never", null, 0.0, null, null, null, null],
    ["Control", "n01a", "pr60107", "After_birth", null, null, null, "Sober", null, null, 0.0, 3.5, 54.0, 0.45, null],
    ["Control", "n01a", "pr60107", "5_years", null, null, 0.0, "Sober", "Never", null, 0.0, null, null, -0.31, null],
    ["Control", "n08a", "pr60108", "5_years", null, null, 1.0, "Sober", "Never", null, 1.0, null, null, null, null],
    ["Control", "n14b", "pr60163", "Baseline", 22.0, 4.0, null, "Sober", "Once a month", "3 or 4", null, null, null, null, null],
    ["Control", "n01a", "pr60312", "Baseline", 26.0, 17.0, null, "Sober", "Once a month", "3 or 4", 0.0, null, null, null, null],
    ["Control", "n01a", "pr60312", "After_birth", null, null, null, "Sober", null, null, 0.0, 3.35, 50.0, -0.05, null],
    ["Control", "n01a", "pr60312", "5_years", null, null, 0.0, "Drinking", "2 times a week", "10 or more", 0.0, null, null, -0.36, 87.0],
    ["Control", "n08a", "pr60631", "After_birth", null, null, null, null, null, null, 0.0, 2.2, 56.0, -1.58, null],
    ["Control", "n08a", "pr60631", "5_years", null, null, 1.0, "Drinking", "Never", null, 0.0, null, null, null, null],
    ["Control", "n02b", "pr61391", "Baseline", 30.0, 21.0, null, "Sober", "Never", null, 1.0, null, null, null, null],
    ["Control", "n02b", "pr61391", "After_birth", null, null, null, "Sober", null, null, 1.0, 3.3, 49.0, 0.92, null],
    ["Control", "n02b", "pr61391", "5_years", null, null, 1.0, "Sober", "Never", null, 1.0, null, null, null, 89.0],
    ["Control", "n14b", "pr61440", "5_years", null, null, 1.0, "Drinking", "Once a month", "1 or 2", 0.0, null, null, null, null],
    ["Control", "n11b", "pr61588", "5_years", null, null, 0.0, "Sober", "Never", null, 1.0, null, null, null, 77.0],
    ["Control", "n11b", "pr61647", "Baseline", 34.0, 3.0, null, "Sober", "Never", null, 1.0, null, null, null, null],
    ["Control", "n11b", "pr61647", "After_birth", null, null, null, "Sober", null, null, 1.0, 3.28, null, 0.47, null],
    ["Control", "n11b", "pr61647", "5_years", null, null, 1.0, "Sober", "Never", null, 1.0, null, null, 1.11, 86.0],
    ["Control", "n08a", "pr61650", "Baseline", 26.0, 18.0, null, "Sober", "Never", null, 1.0, null, null, null, null],
    ["Control", "n08a", "pr61650", "After_birth", null, null, null, "Sober", null, null, 1.0, 2.8, null, -1.33, null],
    ["Control", "n08a", "pr61650", "5_years", null, null, 0.0, "Drinking", "2 to 3 times a month", "10 or more", 1.0, null, null, null, 72.0],
    ["Control", "n01b", "pr62072", "Baseline", 33.0, 17.0, null, "Sober", "Never", null, 1.0, null, null, null, null],
    ["Control", "n01b", "pr62072", "After_birth", null, null, null, "Sober", null, null, 1.0, 2.8, 48.0, -1.68, null],
    ["Control", "n01b", "pr62072", "5_years", null, null, 1.0, "Sober", "Never", null, 1.0, null, null, null, 92.0],
    ["Control", "n01b", "pr62162", "Baseline", 34.0, 17.0, null, "Sober", "2 times a week", "1 or 2", 0.0, null, null, null, null],
    ["Control", "n01b", "pr62162", "After_birth", null, null, null, "Sober", null, null, 0.0, null, null, -1.13, null],
    ["Control", "n01b", "pr62162", "5_years", null, null, 0.0, "Sober", "Never", null, 0.0, null, null, null, 99.0],
    ["Control", "n14b", "pr62234", "Baseline", 39.0, 17.0, null, "Drinking", "2 to 3 times a month", "1 or 2", 1.0, null, null, null, null],
    ["Control", "n14b", "pr62234", "After_birth", null, null, null, "Sober", null, null, 1.0, 3.0, 55.0, 0.38, null],
    ["Control", "n14b", "pr62234", "5_years", null, null, 0.0, "Drinking", "Once a week", "10 or more", 1.0, null, null, 1.14, null],
    ["Control", "n14b", "pr62369", "Baseline", 17.0, 4.0, null, "Sober", "Never", null, 0.0, null, null, null, null],
    ["Control", "n14b", "pr62369", "After_birth", null, null, null, "Sober", null, null, 0.0, 3.085, null, 1.36, null],
    ["Control", "n14b", "pr62369", "5_years", null, null, 0.0, "Sober", "Never", null, 0.0, null, null, 1.85, 76.0],
    ["Control", "n05b", "pr62581", "Baseline", 19.0, 4.0, null, "Sober", "Never", null, 0.0, null, null, null, null],
    ["Control", "n05b", "pr62581", "After_birth", null, null, null, "Sober", null, null, 0.0, 3.3, 57.0, 2.43, null],
    ["Control", "n05b", "pr62581", "5_years", null, null, 1.0, "Sober", "Never", null, 0.0, null, null, 1.57, null],
    ["Control", "n08a", "pr62627", "Baseline", 33.0, 12.0, null, "Drinking", "3 to 4 times a week", "1 or 2", 1.0, null, null, null, null],
    ["Control", "n08a", "pr62627", "After_birth", null, null, null, "Sober", null, null, 1.0, 1.8, null, -1.66, null],
    ["Control", "n08a", "pr62627", "5_years", null, null, 1.0, "Drinking", "3 to 4 times a week", "7,8 or 9", 1.0, null, null, 0.41, 69.0],
    ["Control", "n04b", "pr62792", "Baseline", 28.0, 4.0, null, "Sober", "Never", null, 0.0, null, null, null, null],
    ["Control", "n04b", "pr62792", "After_birth", null, null, null, "Sober", null, null, 0.0, 2.79, 51.0, -0.94, null],
    ["Control", "n04b", "pr62792", "5_years", null, null, 0.0, "Drinking", "Never", null, 0.0, null, null, null, 94.0],
    ["Control", "n07a", "pr62940", "Baseline", 19.0, 10.0, null, "Sober", "Never", null, 1.0, null, null, null, null],
    ["Control", "n07a", "pr62940", "After_birth", null, null, null, "Sober", null, null, 1.0, 3.25, 48.0, -0.44, null],
    ["Control", "n14b", "pr63200", "Baseline", 26.0, 4.0, null, "Sober", "Never", null, 1.0, null, null, null, null],
    ["Control", "n14b", "pr63200", "After_birth", null, null, null, "Sober", null, null, 1.0, 2.98, 52.0, 0.14, null],
    ["Control", "n14b", "pr63200", "5_years", null, null, 1.0, "Sober", "Once a week", "5 or 6", 1.0, null, null, -0.27, null],
    ["Control", "n04b", "pr63524", "Baseline", 28.0, 4.0, null, "Sober", "Never", null, 1.0, null, null, null, null],
    ["Control", "n04b", "pr63524", "After_birth", null, null, null, "Sober", null, null, 1.0, null, null, 1.46, null],
    ["Control", "n04b", "pr63524", "5_years", null, null, 0.0, "Sober", "2 to 3 times a month", "3 or 4", 1.0, null, null, null, null],
    ["Control", "n02b", "pr63607", "Baseline", 30.0, 12.0, null, "Sober", "Never", null, 0.0, null, null, null, null],
    ["Control", "n02b", "pr63607", "After_birth", null, null, null, "Sober", null, null, 0.0, 3.7, 55.0, 0.53, null],
    ["Control", "n02b", "pr63607", "5_years", null, null, 0.0, "Sober", "Never", null, 0.0, null, null, null, 80.0],
    ["Control", "n04b", "pr63697", "Baseline", 40.0, 17.0, null, "Sober", "Never", null, 1.0, null, null, null, null],
    ["Control", "n04b", "pr63697", "After_birth", null, null, null, "Sober", null, null, 1.0, 2.97, 49.0, 1.32, null],
    ["Control", "n04b", "pr63697", "5_years", null, null, 0.0, "Sober", "Never", null, 1.0, null, null, null, 100.0],
    ["Control", "n01b", "pr64116", "5_years", null, null, 1.0, "Sober", "Never", null, 1.0, null, null, -1.0, 100.0],
    ["Control", "n14b", "pr64335", "Baseline", 17.0, 9.0, null, "Sober", "Once a week", "1 or 2", 1.0, null, null, null, null],
    ["Control", "n14b", "pr64335", "After_birth", null, null, null, "Sober", null, null, 1.0, 2.54, null, -1.42, null],
    ["Control", "n14b", "pr64335", "5_years", null, null, 0.0, "Drinking", "2 times a week", "10 or more", 1.0, null, null, -0.51, 76.0],
    ["Control", "n16a", "pr64342", "Baseline", 9.0, 4.0, null, "Sober", "2 to 3 times a month", "3 or 4", null, null, null, null, null],
    ["Control", "n11b", "pr64657", "5_years", null, null, 0.0, "Sober", "Never", null, 0.0, null, null, 1.05, 90.0],
    ["Control", "n07a", "pr64769", "Baseline", 25.0, 12.0, null, "Sober", "Never", null, 1.0, null, null, null, null],
    ["Control", "n07a", "pr64769", "After_birth", null, null, null, "Sober", null, null, 1.0, 2.99, 49.0, -1.59, null],
    ["Control", "n07a", "pr64769", "5_years", null, null, 1.0, "Sober", "Never", null, 1.0, null, null, -0.94, null],
    ["Control", "n14b", "pr64886", "Baseline", 30.0, 4.0, null, "Drinking", "Never", null, 1.0, null, null, null, null],
    ["Control", "n14b", "pr64886", "After_birth", null, null, null, "Sober", null, null, 1.0, 4.06, 51.0, 2.73, null],
    ["Control", "n14b", "pr64886", "5_years", null, null, 1.0, "Sober", "Never", null, 1.0, null, null, 3.92, 99.0],
    ["Control", "n08a", "pr64965", "Baseline", 27.0, 13.0, null, "Sober", "Once a month", "1 or 2", 0.0, null, null, null, null],
    ["Control", "n08a", "pr64965", "After_birth", null, null, null, "Sober", null, null, 0.0, 3.1, 47.0, 0.8, null],
    ["Control", "n08a", "pr64965", "5_years", null, null, 0.0, "Sober", "Never", null, 0.0, null, null, null, 78.0],
    ["Control", "n04b", "pr65042", "Baseline", 26.0, 9.0, null, "Sober", "Never", null, 0.0, null, null, null, null],
    ["Control", "n04b", "pr65042", "After_birth", null, null, null, "Sober", null, null, 0.0, 3.7, null, 3.76, null],
    ["Control", "n08a", "pr65063", "Baseline", 19.0, 8.0, null, "Sober", "Never", null, 1.0, null, null, null, null],
    ["Control", "n08a", "pr65063", "After_birth", null, null, null, "Sober", null, null, 1.0, 2.5, null, -0.56, null],
    ["Control", "n08a", "pr65362", "Baseline", 5.0, 3.0, null, "Sober", "2 times a week", "1 or 2", null, null, null, null, null],
    ["Control", "n08a", "pr65419", "Baseline", 23.0, 4.0, null, "Sober", "Never", null, 0.0, null, null, null, null],
    ["Control", "n08a", "pr65419", "After_birth", null, null, null, "Sober", null, null, 0.0, 3.26, null, 0.76, null],
    ["Control", "n08a", "pr65419", "5_years", null, null, 0.0, "Drinking", "Never", null, 0.0, null, null, null, null],
    ["Control", "n02b", "pr65746", "Baseline", 30.0, 30.0, null, "Sober", "Never", null, 1.0, null, null, null, null],
    ["Control", "n02b", "pr65746", "After_birth", null, null, null, "Sober", null, null, 1.0, 3.7, 51.0, 1.64, null],
    ["Control", "n08a", "pr65782", "Baseline", 34.0, 20.0, null, "Sober", "Never", null, 1.0, null, null, null, null],
    ["Control", "n08a", "pr65782", "After_birth", null, null, null, "Sober", null, null, 1.0, null, null, 0.47, null],
    ["Control", "n08a", "pr65782", "5_years", null, null, 1.0, "Sober", "Never", null, 1.0, null, null, -0.62, 84.0],
    ["Control", "n14b", "pr65997", "Baseline", 4.0, 3.0, null, "Sober", "Never", null, 1.0, null, null, null, null],
    ["Control", "n14b", "pr65997", "After_birth", null, null, null, "Sober", null, null, 1.0, 2.35, null, -0.9, null],
    ["Control", "n14b", "pr65997", "5_years", null, null, 1.0, "Sober", "Never", null, 1.0, null, null, null, 77.0],
    ["Control", "n07a", "pr66069", "Baseline", 32.0, 13.0, null, "Sober", "Never", null, 1.0, null, null, null, null],
    ["Control", "n07a", "pr66069", "After_birth", null, null, null, "Sober", null, null, 1.0, 3.03, 49.0, 1.08, null],
    ["Control", "n07a", "pr66069", "5_years", null, null, 1.0, "Sober", "Never", null, 1.0, null, null, null, 89.0],
    ["Control", "n05b", "pr66150", "Baseline", 30.0, 4.0, null, "Sober", "Never", null, 0.0, null, null, null, null],
    ["Control", "n05b", "pr66150", "After_birth", null, null, null, "Sober", null, null, 0.0, 2.508, 45.0, -1.5, null],
    ["Control", "n05b", "pr66150", "5_years", null, null, 0.0, "Sober", "Never", null, 0.0, null, null, null, null],
    ["Control", "n08a", "pr66469", "Baseline", 18.0, 9.0, null, "Sober", "Never", null, 1.0, null, null, null, null],
    ["Control", "n08a", "pr66469", "After_birth", null, null, null, "Sober", null, null, 1.0, 3.42, null, 0.77, null],
    ["Control", "n08a", "pr66469", "5_years", null, null, 1.0, "Sober", "Once a week", "3 or 4", 1.0, null, null, null, null],
    ["Control", "n01b", "pr66544", "Baseline", 17.0, 4.0, null, "Sober", "Never", null, 0.0, null, null, null, null],
    ["Control", "n01b", "pr66544", "After_birth", null, null, null, "Sober", null, null, 0.0, 2.8, 49.0, -1.87, null],
    ["Control", "n01b", "pr66544", "5_years", null, null, 1.0, "Drinking", "Once a week", "5 or 6", 0.0, null, null, null, null],
    ["Control", "n11b", "pr66755", "5_years", null, null, 0.0, "Drinking", "Once a month", "3 or 4", 0.0, null, null, 1.18, 86.0],
    ["Control", "n04b", "pr66973", "After_birth", null, null, null, null, null, null, 0.0, 2.95, 52.0, -0.16, null],
    ["Control", "n04b", "pr66973", "5_years", null, null, 1.0, "Sober", "Once a week", "3 or 4", 0.0, null, null, null, 79.0],
    ["Control", "n10a", "pr67401", "5_years", null, null, 0.0, "Sober", "Never", null, 0.0, null, null, null, 95.0],
    ["Control", "n02b", "pr67461", "Baseline", 30.0, 17.0, null, "Sober", "Never", null, null, null, null, null, null],
    ["Control", "n07a", "pr67498", "Baseline", 30.0, 17.0, null, "Sober", "Never", null, 0.0, null, null, null, null],
    ["Control", "n07a", "pr67498", "After_birth", null, null, null, "Sober", null, null, 0.0, 4.1, 54.0, 1.43, null],
    ["Control", "n07a", "pr67498", "5_years", null, null, 0.0, "Sober", "Never", null, 0.0, null, null, -0.02, 87.0],
    ["Control", "n01b", "pr67593", "Baseline", 26.0, 3.0, null, "Sober", "Never", null, 0.0, null, null, null, null],
    ["Control", "n01b", "pr67593", "After_birth", null, null, null, "Sober", null, null, 0.0, 3.1, 49.0, 1.27, null],
    ["Control", "n01b", "pr67593", "5_years", null, null, 1.0, "Sober", "Never", null, 0.0, null, null, null, 78.0],
    ["Control", "n08a", "pr67651", "5_years", null, null, 0.0, "Sober", "Never", null, 0.0, null, null, null, 75.0],
    ["Control", "n16a", "pr67694", "Baseline", 9.0, 4.0, null, "Sober", "Never", null, 0.0, null, null, null, null],
    ["Control", "n16a", "pr67694", "After_birth", null, null, null, "Sober", null, null, 0.0, 3.0, null, 0.19, null],
    ["Control", "n16a", "pr67694", "5_years", null, null, 0.0, "Sober", "2 to 3 times a month", "3 or 4", 0.0, null, null, null, 81.0],
    ["Control", "n02b", "pr67736", "Baseline", 14.0, 10.0, null, "Sober", "Never", null, 1.0, null, null, null, null],
    ["Control", "n02b", "pr67736", "After_birth", null, null, null, "Sober", null, null, 1.0, 3.9, 51.0, -0.39, null],
    ["Control", "n02b", "pr67736", "5_years", null, null, 0.0, "Sober", "Never", null, 1.0, null, null, null, 96.0],
    ["Control", "n01a", "pr67769", "5_years", null, null, 0.0, "Sober", "Never", null, 0.0, null, null, null, null],
    ["Control", "n01b", "pr67796", "Baseline", 29.0, 3.0, null, "Sober", "Never", null, 0.0, null, null, null, null],
    ["Control", "n01b", "pr67796", "After_birth", null, null, null, "Sober", null, null, 0.0, 3.3, 51.0, 0.37, null],
    ["Control", "n01b", "pr67796", "5_years", null, null, 1.0, "Sober", "Never", null, 0.0, null, null, null, 84.0],
    ["Control", "n16a", "pr67864", "Baseline", 7.0, 3.0, null, "Sober", "2 to 3 times a month", "1 or 2", 0.0, null, null, null, null],
    ["Control", "n16a", "pr67864", "After_birth", null, null, null, "Sober", null, null, 0.0, 3.2, 52.0, -0.69, null],
    ["Control", "n16a", "pr67864", "5_years", null, null, 0.0, "Drinking", "Once a week", "3 or 4", 0.0, null, null, null, null],
    ["Control", "n05b", "pr68326", "Baseline", 30.0, 21.0, null, "Sober", "2 to 3 times a month", "5 or 6", 1.0, null, null, null, null],
    ["Control", "n05b", "pr68326", "After_birth", null, null, null, "Sober", null, null, 1.0, 2.6, null, 0.55, null],
    ["Control", "n14b", "pr68878", "Baseline", 34.0, 22.0, null, "Sober", "Once a month", "5 or 6", 0.0, null, null, null, null],
    ["Control", "n14b", "pr68878", "After_birth", null, null, null, "Sober", null, null, 0.0, 3.555, 54.0, 2.39, null],
    ["Control", "n14b", "pr68878", "5_years", null, null, 1.0, "Drinking", "Once a week", "1 or 2", 0.0, null, null, 0.18, 82.0],
    ["Control", "n04b", "pr69049", "Baseline", 30.0, 4.0, null, "Sober", "Once a month", "3 or 4", 0.0, null, null, null, null],
    ["Control", "n04b", "pr69049", "After_birth", null, null, null, "Sober", null, null, 0.0, 2.8, 46.0, -1.77, null],
    ["Control", "n07a", "pr69405", "Baseline", 21.0, 2.0, null, "Sober", "Never", null, 0.0, null, null, null, null],
    ["Control", "n07a", "pr69405", "After_birth", null, null, null, "Sober", null, null, 0.0, 3.1, 49.0, 1.43, null],
    ["Control", "n07a", "pr69405", "5_years", null, null, 1.0, "Sober", "Never", null, 0.0, null, null, null, 92.0],
    ["Control", "n02b", "pr69665", "Baseline", 17.0, 3.0, null, "Sober", "Never", null, 0.0, null, null, null, null],
    ["Control", "n02b", "pr69665", "After_birth", null, null, null, "Sober", null, null, 0.0, 3.65, 54.0, 2.48, null],
    ["Control", "n02b", "pr69665", "5_years", null, null, 0.0, "Drinking", "Never", null, 0.0, null, null, null, 76.0],
    ["Control", "n01a", "pr69815", "Baseline", 4.0, 0.0, null, "Sober", "2 times a week", "3 or 4", 1.0, null, null, null, null],
    ["Control", "n01a", "pr69815", "After_birth", null, null, null, "Sober", null, null, 1.0, 2.88, null, -0.47, null],
    ["Control", "n04b", "pr69938", "Baseline", 39.0, 3.0, null, "Drinking", "Once a month", "5 or 6", 1.0, null, null, null, null],
    ["Control", "n04b", "pr69938", "After_birth", null, null, null, "Sober", null, null, 1.0, 3.09, 50.0, 0.76, null],
    ["Control", "n14b", "pr69949", "Baseline", 13.0, 3.0, null, "Sober", "Never", null, 1.0, null, null, null, null],
    ["Control", "n14b", "pr69949", "After_birth", null, null, null, "Sober", null, null, 1.0, 2.825, 51.0, 1.56, null],
    ["Control", "n14b", "pr69949", "5_years", null, null, 1.0, "Sober", "Never", null, 1.0, null, null, null, null],
    ["Control", "n05b", "pr70283", "Baseline", 36.0, 4.0, null, "Sober", "Less than once a month", "1 or 2", 1.0, null, null, null, null],
    ["Control", "n05b", "pr70283", "After_birth", null, null, null, "Sober", null, null, 1.0, 3.64, 52.0, 1.16, null],
    ["Control", "n05b", "pr70283", "5_years", null, null, 0.0, "Sober", "Never", null, 1.0, null, null, null, 102.0],
    ["Control", "n01b", "pr70319", "Baseline", 27.0, 4.0, null, "Sober", "Never", null, 1.0, null, null, null, null],
    ["Control", "n01b", "pr70319", "After_birth", null, null, null, "Sober", null, null, 1.0, null, null, 1.32, null],
    ["Control", "n01b", "pr70319", "5_years", null, null, 1.0, "Sober", "Never", null, 1.0, null, null, null, 80.0],
    ["Control", "n14b", "pr70425", "Baseline", 22.0, 17.0, null, "Sober", "Never", null, 1.0, null, null, null, null],
    ["Control", "n14b", "pr70425", "After_birth", null, null, null, "Sober", null, null, 1.0, 2.65, null, 1.15, null],
    ["Control", "n14b", "pr70425", "5_years", null, null, 0.0, "Sober", "Never", null, 1.0, null, null, null, 72.0],
    ["Control", "n15b", "pr70537", "Baseline", 24.0, 3.0, null, "Sober", "Never", null, 0.0, null, null, null, null],
    ["Control", "n15b", "pr70537", "After_birth", null, null, null, "Sober", null, null, 0.0, 2.8, null, 1.5, null],
    ["Control", "n01a", "pr70629", "Baseline", 26.0, 6.0, null, "Sober", "Never", null, 1.0, null, null, null, null],
    ["Control", "n01a", "pr70629", "After_birth", null, null, null, "Sober", null, null, 1.0, 4.51, 52.0, 2.18, null],
    ["Control", "n01a", "pr70629", "5_years", null, null, 1.0, "Sober", "Never", null, 1.0, null, null, null, 90.0],
    ["Control", "n14b", "pr70685", "Baseline", 25.0, 4.0, null, "Sober", "Once a week", "1 or 2", 0.0, null, null, null, null],
    ["Control", "n14b", "pr70685", "After_birth", null, null, null, "Sober", null, null, 0.0, 3.51, 52.0, 1.43, null],
    ["Control", "n14b", "pr70685", "5_years", null, null, 0.0, "Sober", "Never", null, 0.0, null, null, -0.13, null],
    ["Control", "n10a", "pr70759", "Baseline", 17.0, 3.0, null, "Sober", "Never", null, 1.0, null, null, null, null],
    ["Control", "n10a", "pr70759", "After_birth", null, null, null, "Sober", null, null, 1.0, 2.78, null, 2.18, null],
    ["Control", "n10a", "pr70759", "5_years", null, null, 0.0, "Drinking", "Never", null, 1.0, null, null, null, 88.0],
    ["Control", "n01a", "pr71174", "Baseline", 30.0, 4.0, null, "Sober", "Never", null, null, null, null, null, null],
    ["Control", "n08a", "pr71197", "Baseline", 26.0, 4.0, null, "Sober", "Never", null, 1.0, null, null, null, null],
    ["Control", "n08a", "pr71197", "After_birth", null, null, null, "Sober", null, null, 1.0, 3.38, 54.0, 2.18, null],
    ["Control", "n08a", "pr71197", "5_years", null, null, 0.0, "Sober", "Never", null, 1.0, null, null, 1.11, 83.0],
    ["Control", "n01a", "pr71307", "Baseline", 12.0, 8.0, null, "Sober", "Once a month", "3 or 4", 1.0, null, null, null, null],
    ["Control", "n01a", "pr71307", "After_birth", null, null, null, "Sober", null, null, 1.0, 1.85, 41.0, -1.77, null],
    ["Control", "n01a", "pr71307", "5_years", null, null, 1.0, "Sober", "Once a week", "5 or 6", 1.0, null, null, 0.82, null],
    ["Control", "n10a", "pr71428", "Baseline", 16.0, 4.0, null, "Sober", "Never", null, 1.0, null, null, null, null],
    ["Control", "n10a", "pr71428", "After_birth", null, null, null, "Sober", null, null, 1.0, 2.2, 33.5, -4.41, null],
    ["Control", "n16a", "pr71520", "Baseline", 34.0, 6.0, null, "Sober", "Never", null, 0.0, null, null, null, null],
    ["Control", "n16a", "pr71520", "After_birth", null, null, null, "Sober", null, null, 0.0, 3.05, null, 2.04, null],
    ["Control", "n16a", "pr71520", "5_years", null, null, 0.0, "Sober", "Never", null, 0.0, null, null, null, 86.0],
    ["Control", "n11b", "pr72014", "Baseline", 26.0, 9.0, null, "Sober", "2 to 3 times a month", "3 or 4", 0.0, null, null, null, null],
    ["Control", "n11b", "pr72014", "After_birth", null, null, null, "Sober", null, null, 0.0, 3.14, null, -0.14, null],
    ["Control", "n11b", "pr72014", "5_years", null, null, 1.0, "Drinking", "2 times a week", "10 or more", 0.0, null, null, null, 83.0],
    ["Control", "n16a", "pr72015", "Baseline", 23.0, 4.0, null, "Sober", "Never", null, 0.0, null, null, null, null],
    ["Control", "n16a", "pr72015", "After_birth", null, null, null, "Sober", null, null, 0.0, 3.6, null, -2.15, null],
    ["Control", "n10a", "pr72155", "Baseline", 34.0, 1.0, null, "Sober", "Never", null, 0.0, null, null, null, null],
    ["Control", "n10a", "pr72155", "After_birth", null, null, null, "Sober", null, null, 0.0, 1.96, null, -0.56, null],
    ["Control", "n10a", "pr72155", "5_years", null, null, 1.0, "Sober", "Never", null, 0.0, null, null, null, null],
    ["Control", "n02b", "pr72433", "Baseline", 30.0, 17.0, null, "Sober", "2 to 3 times a month", "1 or 2", 0.0, null, null, null, null],
    ["Control", "n02b", "pr72433", "After_birth", null, null, null, "Sober", null, null, 0.0, null, null, 1.66, null],
    ["Control", "n02b", "pr72433", "5_years", null, null, 1.0, "Sober", "Once a week", "5 or 6", 0.0, null, null, null, 70.0],
    ["Control", "n08a", "pr72737", "Baseline", 24.0, 2.0, null, "Sober", "Once a month", "1 or 2", 1.0, null, null, null, null],
    ["Control", "n08a", "pr72737", "After_birth", null, null, null, "Sober", null, null, 1.0, null, null, 0.43, null],
    ["Control", "n08a", "pr72737", "5_years", null, null, 1.0, "Drinking", "Once a month", "1 or 2", 1.0, null, null, null, 84.0],
    ["Control", "n15b", "pr72801", "5_years", null, null, 1.0, "Sober", "Never", null, 0.0, null, null, 1.51, 90.0],
    ["Control", "n14b", "pr73027", "Baseline", 20.0, 9.0, null, "Sober", "Never", null, 1.0, null, null, null, null],
    ["Control", "n14b", "pr73027", "After_birth", null, null, null, "Sober", null, null, 1.0, 3.3, null, 1.16, null],
    ["Control", "n14b", "pr73027", "5_years", null, null, 0.0, "Drinking", "Never", null, 1.0, null, null, null, null],
    ["Control", "n04b", "pr73302", "Baseline", 33.0, 6.0, null, "Sober", "Never", null, 0.0, null, null, null, null],
    ["Control", "n04b", "pr73302", "After_birth", null, null, null, "Sober", null, null, 0.0, 3.92, null, 0.53, null],
    ["Control", "n04b", "pr73302", "5_years", null, null, 0.0, "Drinking", "Never", null, 0.0, null, null, null, 91.0],
    ["Control", "n14b", "pr73517", "Baseline", 22.0, 13.0, null, "Sober", "Never", null, 0.0, null, null, null, null],
    ["Control", "n14b", "pr73517", "After_birth", null, null, null, "Sober", null, null, 0.0, 2.8, null, -2.59, null],
    ["Control", "n14b", "pr73517", "5_years", null, null, 1.0, "Drinking", "Once a week", "5 or 6", 0.0, null, null, null, 107.0],
    ["Control", "n10a", "pr73674", "Baseline", 34.0, 4.0, null, "Drinking", "Once a month", "10 or more", 1.0, null, null, null, null],
    ["Control", "n10a", "pr73674", "After_birth", null, null, null, "Sober", null, null, 1.0, 3.3, null, 0.43, null],
    ["Control", "n10a", "pr73674", "5_years", null, null, 1.0, "Sober", "Never", null, 1.0, null, null, null, null],
    ["Control", "n01b", "pr74108", "Baseline", 17.0, 9.0, null, "Sober", "Never", null, 1.0, null, null, null, null],
    ["Control", "n05b", "pr74129", "Baseline", 30.0, 9.0, null, "Sober", "Never", null, 1.0, null, null, null, null],
    ["Control", "n05b", "pr74129", "After_birth", null, null, null, "Sober", null, null, 1.0, null, null, -0.28, null],
    ["Control", "n05b", "pr74260", "Baseline", 25.0, 8.0, null, "Sober", "Never", null, 1.0, null, null, null, null],
    ["Control", "n05b", "pr74260", "After_birth", null, null, null, "Sober", null, null, 1.0, 2.7, 46.0, -1.59, null],
    ["Control", "n05b", "pr74260", "5_years", null, null, 1.0, "Sober", "Never", null, 1.0, null, null, null, 76.0],
    ["Control", "n14b", "pr74956", "After_birth", null, null, null, null, null, null, 0.0, 3.1, 53.0, -1.3, null],
    ["Control", "n14b", "pr74956", "5_years", null, null, 1.0, "Sober", "Never", null, 0.0, null, null, null, 84.0],
    ["Control", "n10a", "pr75168", "Baseline", 20.0, 3.0, null, "Sober", "Never", null, 1.0, null, null, null, null],
    ["Control", "n10a", "pr75168", "After_birth", null, null, null, "Sober", null, null, 1.0, 3.2, 53.0, 1.08, null],
    ["Control", "n10a", "pr75168", "5_years", null, null, 1.0, "Drinking", "Never", null, 1.0, null, null, null, 83.0],
    ["Control", "n10a", "pr75389", "Baseline", 21.0, 4.0, null, "Sober", "Never", null, 0.0, null, null, null, null],
    ["Control", "n10a", "pr75389", "After_birth", null, null, null, "Sober", null, null, 0.0, 3.26, null, -0.47, null],
    ["Control", "n10a", "pr75389", "5_years", null, null, 1.0, "Sober", "Never", null, 0.0, null, null, null, 86.0],
    ["Control", "n11b", "pr75688", "Baseline", 27.0, 9.0, null, "Sober", "Once a month", "1 or 2", 1.0, null, null, null, null],
    ["Control", "n11b", "pr75688", "After_birth", null, null, null, "Sober", null, null, 1.0, 2.92, null, 1.11, null],
    ["Control", "n04b", "pr76335", "Baseline", 8.0, 4.0, null, "Sober", "Never", null, null, null, null, null, null],
    ["Control", "n16a", "pr76341", "Baseline", 9.0, 4.0, null, "Sober", "Never", null, 1.0, null, null, null, null],
    ["Control", "n16a", "pr76341", "After_birth", null, null, null, "Sober", null, null, 1.0, 3.3, null, 1.08, null],
    ["Control", "n16a", "pr76341", "5_years", null, null, 0.0, "Sober", "Never", null, 1.0, null, null, null, 78.0],
    ["Control", "n05b", "pr76659", "Baseline", 17.0, 2.0, null, "Sober", "Never", null, 0.0, null, null, null, null],
    ["Control", "n05b", "pr76659", "After_birth", null, null, null, "Sober", null, null, 0.0, 2.8, 42.0, -3.62, null],
    ["Control", "n05b", "pr76659", "5_years", null, null, 1.0, "Sober", "Never", null, 0.0, null, null, null, 57.0],
    ["Control", "n01a", "pr76886", "After_birth", null, null, null, null, null, null, 1.0, 3.2, 49.0, -2.26, null],
    ["Control", "n04b", "pr77031", "Baseline", 35.0, 3.0, null, "Sober", "Never", null, 1.0, null, null, null, null],
    ["Control", "n04b", "pr77031", "After_birth", null, null, null, "Sober", null, null, 1.0, 3.2, 51.0, -0.81, null],
    ["Control", "n04b", "pr77031", "5_years", null, null, 0.0, "Sober", "Never", null, 1.0, null, null, 0.44, null],
    ["Control", "n14b", "pr77064", "Baseline", 9.0, 4.0, null, "Sober", "Once a month", "1 or 2", 0.0, null, null, null, null],
    ["Control", "n14b", "pr77064", "After_birth", null, null, null, "Sober", null, null, 0.0, 2.3, null, -2.16, null],
    ["Control", "n08a", "pr77161", "5_years", null, null, 0.0, "Sober", "Never", null, 1.0, null, null, null, 57.0],
    ["Control", "n02b", "pr77403", "Baseline", 30.0, 4.0, null, "Sober", "Never", null, 1.0, null, null, null, null],
    ["Control", "n02b", "pr77403", "After_birth", null, null, null, "Sober", null, null, 1.0, 3.5, 48.0, 0.76, null],
    ["Control", "n02b", "pr77403", "5_years", null, null, 0.0, "Sober", "Never", null, 1.0, null, null, 2.51, null],
    ["Control", "n07a", "pr77529", "Baseline", 28.0, 20.0, null, "Sober", "Once a month", "3 or 4", 1.0, null, null, null, null],
    ["Control", "n07a", "pr77529", "After_birth", null, null, null, "Sober", null, null, 1.0, 2.9, 48.0, -4.16, null],
    ["Control", "n07a", "pr77529", "5_years", null, null, 0.0, "Drinking", "Nearly every day", "1 or 2", 1.0, null, null, -1.35, 81.0],
    ["Control", "n02b", "pr77852", "Baseline", 25.0, 4.0, null, "Sober", "Never", null, 0.0, null, null, null, null],
    ["Control", "n02b", "pr77852", "After_birth", null, null, null, "Sober", null, null, 0.0, 3.96, 50.0, 1.5, null],
    ["Control", "n02b", "pr77852", "5_years", null, null, 1.0, "Sober", "Never", null, 0.0, null, null, 2.88, null],
    ["Control", "n11b", "pr77883", "Baseline", 26.0, 9.0, null, "Sober", "Never", null, 0.0, null, null, null, null],
    ["Control", "n11b", "pr77883", "After_birth", null, null, null, "Sober", null, null, 0.0, 3.3, null, 1.5, null],
    ["Control", "n11b", "pr77883", "5_years", null, null, 0.0, "Sober", "Never", null, 0.0, null, null, null, 83.0],
    ["Control", "n07a", "pr77995", "Baseline", 29.0, 6.0, null, "Sober", "Never", null, 0.0, null, null, null, null],
    ["Control", "n07a", "pr77995", "After_birth", null, null, null, "Sober", null, null, 0.0, 3.069, null, 0.69, null],
    ["Control", "n16a", "pr78292", "Baseline", 34.0, 4.0, null, "Sober", "Never", null, 1.0, null, null, null, null],
    ["Control", "n16a", "pr78292", "After_birth", null, null, null, "Sober", null, null, 1.0, 3.05, null, 0.47, null],
    ["Control", "n16a", "pr78292", "5_years", null, null, 0.0, "Sober", "Never", null, 1.0, null, null, null, 81.0],
    ["Control", "n04b", "pr78453", "Baseline", 30.0, 13.0, null, "Sober", "Never", null, 0.0, null, null, null, null],
    ["Control", "n04b", "pr78453", "After_birth", null, null, null, "Sober", null, null, 0.0, 3.7, 46.0, -0.22, null],
    ["Control", "n01a", "pr78912", "Baseline", 39.0, 4.0, null, "Sober", "Never", null, 1.0, null, null, null, null],
    ["Control", "n01a", "pr78912", "After_birth", null, null, null, "Sober", null, null, 1.0, 2.85, 53.0, 1.24, null],
    ["Control", "n01a", "pr78912", "5_years", null, null, 0.0, "Sober", "Never", null, 1.0, null, null, null, 113.0],
    ["Control", "n05b", "pr79150", "Baseline", 34.0, 12.0, null, "Drinking", "Never", null, 1.0, null, null, null, null],
    ["Control", "n05b", "pr79150", "After_birth", null, null, null, "Sober", null, null, 1.0, 2.8, null, 1.15, null],
    ["Control", "n05b", "pr79150", "5_years", null, null, 0.0, "Sober", "Never", null, 1.0, null, null, 0.08, 111.0],
    ["Control", "n16a", "pr79215", "Baseline", 9.0, 5.0, null, "Sober", "Never", null, 1.0, null, null, null, null],
    ["Control", "n16a", "pr79215", "After_birth", null, null, null, "Sober", null, null, 1.0, 2.64, 49.0, -2.84, null],
    ["Control", "n14b", "pr79424", "5_years", null, null, 1.0, "Drinking", "Never", null, 0.0, null, null, -0.16, 69.0],
    ["Control", "n07a", "pr79867", "Baseline", 30.0, 3.0, null, "Sober", "Never", null, 0.0, null, null, null, null],
    ["Control", "n07a", "pr79867", "After_birth", null, null, null, "Sober", null, null, 0.0, 3.4, 50.0, 0.03, null],
    ["Control", "n16a", "pr80379", "Baseline", 29.0, 17.0, null, "Sober", "Never", null, 1.0, null, null, null, null],
    ["Control", "n16a", "pr80379", "After_birth", null, null, null, "Sober", null, null, 1.0, 3.1, null, -1.97, null],
    ["Control", "n16a", "pr80379", "5_years", null, null, 1.0, "Sober", "Never", null, 1.0, null, null, null, null],
    ["Control", "n14b", "pr80443", "Baseline", 34.0, 7.0, null, "Sober", "Never", null, 1.0, null, null, null, null],
    ["Control", "n14b", "pr80443", "After_birth", null, null, null, "Sober", null, null, 1.0, 2.84, null, -0.11, null],
    ["Control", "n01a", "pr80565", "Baseline", 30.0, 4.0, null, "Sober", "Never", null, 1.0, null, null, null, null],
    ["Control", "n01a", "pr80565", "After_birth", null, null, null, "Sober", null, null, 1.0, 2.35, 52.0, -0.56, null],
    ["Control", "n01a", "pr80565", "5_years", null, null, 0.0, "Sober", "Never", null, 1.0, null, null, null, 83.0],
    ["Control", "n04b", "pr80986", "Baseline", 38.0, 8.0, null, "Sober", "Once a week", "1 or 2", 0.0, null, null, null, null],
    ["Control", "n04b", "pr80986", "After_birth", null, null, null, "Sober", null, null, 0.0, 2.96, 48.0, -1.93, null],
    ["Control", "n04b", "pr80986", "5_years", null, null, 1.0, "Sober", "Never", null, 0.0, null, null, 0.85, 83.0],
    ["Control", "n15b", "pr81387", "Baseline", 39.0, 4.0, null, "Sober", "Never", null, 0.0, null, null, null, null],
    ["Control", "n15b", "pr81387", "After_birth", null, null, null, "Sober", null, null, 0.0, 3.02, null, 0.28, null],
    ["Control", "n08a", "pr81415", "Baseline", 23.0, 3.0, null, "Sober", "Never", null, 1.0, null, null, null, null],
    ["Control", "n08a", "pr81415", "After_birth", null, null, null, "Sober", null, null, 1.0, null, null, null, null],
    ["Control", "n15b", "pr81498", "Baseline", 34.0, 3.0, null, "Sober", "Never", null, 1.0, null, null, null, null],
    ["Control", "n15b", "pr81498", "After_birth", null, null, null, "Sober", null, null, 1.0, 3.35, null, 0.3, null],
    ["Control", "n15b", "pr81498", "5_years", null, null, 0.0, "Sober", "Never", null, 1.0, null, null, null, 110.0],
    ["Control", "n14b", "pr81517", "Baseline", 9.0, 3.0, null, "Sober", "Never", null, 1.0, null, null, null, null],
    ["Control", "n14b", "pr81517", "After_birth", null, null, null, "Sober", null, null, 1.0, 3.14, 56.0, 0.3, null],
    ["Control", "n14b", "pr81517", "5_years", null, null, 0.0, "Sober", "Never", null, 1.0, null, null, -0.65, 92.0],
    ["Control", "n02b", "pr81806", "Baseline", 9.0, 9.0, null, "Drinking", "3 to 4 times a week", "10 or more", null, null, null, null, null],
    ["Control", "n05b", "pr81997", "Baseline", 34.0, 17.0, null, "Sober", "Never", null, 0.0, null, null, null, null],
    ["Control", "n05b", "pr81997", "After_birth", null, null, null, "Sober", null, null, 0.0, 3.2, 49.0, 0.76, null],
    ["Control", "n05b", "pr81997", "5_years", null, null, 0.0, "Sober", "Never", null, 0.0, null, null, 0.38, 83.0],
    ["Control", "n10a", "pr82099", "Baseline", 28.0, 4.0, null, "Sober", "Never", null, 0.0, null, null, null, null],
    ["Control", "n10a", "pr82099", "After_birth", null, null, null, "Sober", null, null, 0.0, null, null, -1.77, null],
    ["Control", "n04b", "pr82118", "Baseline", 34.0, 16.0, null, "Sober", "2 times a week", null, 1.0, null, null, null, null],
    ["Control", "n04b", "pr82118", "After_birth", null, null, null, "Sober", null, null, 1.0, 2.9, 44.0, -1.42, null],
    ["Control", "n04b", "pr82118", "5_years", null, null, 0.0, "Sober", "Never", null, 1.0, null, null, null, 100.0],
    ["Control", "n02b", "pr82628", "Baseline", 30.0, 22.0, null, "Sober", "Never", null, 1.0, null, null, null, null],
    ["Control", "n02b", "pr82628", "After_birth", null, null, null, "Sober", null, null, 1.0, 3.37, null, 1.16, null],
    ["Control", "n02b", "pr82628", "5_years", null, null, 0.0, "Sober", "Never", null, 1.0, null, null, 0.41, 71.0],
    ["Control", "n16a", "pr83008", "Baseline", 28.0, 3.0, null, "Sober", "Never", null, 1.0, null, null, null, null],
    ["Control", "n16a", "pr83008", "After_birth", null, null, null, "Sober", null, null, 1.0, 3.0, 35.0, 0.47, null],
    ["Control", "n16a", "pr83008", "5_years", null, null, 0.0, "Sober", "Never", null, 1.0, null, null, 1.49, 79.0],
    ["Control", "n08a", "pr83187", "Baseline", 34.0, 4.0, null, "Sober", "Never", null, 1.0, null, null, null, null],
    ["Control", "n08a", "pr83187", "After_birth", null, null, null, "Sober", null, null, 1.0, 2.8, 49.0, -2.25, null],
    ["Control", "n15b", "pr83437", "Baseline", 13.0, 4.0, null, "Drinking", "Nearly every day", "3 or 4", null, null, null, null, null],
    ["Control", "n15b", "pr83513", "Baseline", 39.0, 1.0, null, "Sober", "Never", null, null, null, null, null, null],
    ["Control", "n01a", "pr83758", "Baseline", 30.0, 4.0, null, "Sober", "Never", null, 1.0, null, null, null, null],
    ["Control", "n01a", "pr83758", "After_birth", null, null, null, "Sober", null, null, 1.0, 3.82, 48.0, 3.03, null],
    ["Control", "n01b", "pr84047", "Baseline", 26.0, 4.0, null, "Sober", "Never", null, 1.0, null, null, null, null],
    ["Control", "n01b", "pr84047", "After_birth", null, null, null, "Sober", null, null, 1.0, 3.0, 49.0, -0.93, null],
    ["Control", "n01b", "pr84047", "5_years", null, null, 1.0, "Sober", "Never", null, 1.0, null, null, 0.76, 64.0],
    ["Control", "n10a", "pr85022", "Baseline", 33.0, 1.0, null, "Sober", "Never", null, 1.0, null, null, null, null],
    ["Control", "n10a", "pr85022", "After_birth", null, null, null, "Sober", null, null, 1.0, 4.6, 52.0, 1.05, null],
    ["Control", "n10a", "pr85022", "5_years", null, null, 0.0, "Sober", "Never", null, 1.0, null, null, null, 87.0],
    ["Control", "n14b", "pr85519", "Baseline", 25.0, 4.0, null, "Sober", "Once a month", "1 or 2", 0.0, null, null, null, null],
    ["Control", "n14b", "pr85519", "After_birth", null, null, null, "Sober", null, null, 0.0, 2.92, 55.0, -0.22, null],
    ["Control", "n14b", "pr85519", "5_years", null, null, 0.0, "Sober", "Never", null, 0.0, null, null, -0.13, null],
    ["Control", "n15b", "pr85619", "Baseline", 24.0, 3.0, null, "Sober", "2 to 3 times a month", "1 or 2", 0.0, null, null, null, null],
    ["Control", "n15b", "pr85619", "After_birth", null, null, null, "Sober", null, null, 0.0, 3.5, 53.0, -1.62, null],
    ["Control", "n15b", "pr85619", "5_years", null, null, 1.0, "Drinking", "2 times a week", "10 or more", 0.0, null, null, null, 93.0],
    ["Control", "n05b", "pr85681", "Baseline", 24.0, 4.0, null, "Drinking", "Once a month", "1 or 2", 1.0, null, null, null, null],
    ["Control", "n05b", "pr85681", "After_birth", null, null, null, "Sober", null, null, 1.0, 3.1, 48.0, -0.11, null],
    ["Control", "n08a", "pr85734", "After_birth", null, null, null, null, null, null, 1.0, 2.8, 58.0, -0.21, null],
    ["Control", "n08a", "pr85734", "5_years", null, null, 1.0, "Sober", "Never", null, 1.0, null, null, null, 81.0],
    ["Control", "n11b", "pr85894", "Baseline", 39.0, 16.0, null, "Sober", "Once a week", "3 or 4", 1.0, null, null, null, null],
    ["Control", "n11b", "pr85894", "After_birth", null, null, null, "Sober", null, null, 1.0, 3.18, null, 1.08, null],
    ["Control", "n11b", "pr85894", "5_years", null, null, 0.0, "Sober", "Once a month", "3 or 4", 1.0, null, null, null, 70.0],
    ["Control", "n02b", "pr85978", "Baseline", 21.0, 14.0, null, "Drinking", "3 to 4 times a week", "1 or 2", 1.0, null, null, null, null],
    ["Control", "n02b", "pr85978", "After_birth", null, null, null, "Sober", null, null, 1.0, 1.28, null, -4.68, null],
    ["Control", "n14b", "pr86178", "5_years", null, null, 0.0, "Sober", "Never", null, 0.0, null, null, 1.24, null],
    ["Control", "n07a", "pr86582", "Baseline", 30.0, 9.0, null, "Drinking", "Never", null, 1.0, null, null, null, null],
    ["Control", "n07a", "pr86582", "After_birth", null, null, null, "Sober", null, null, 1.0, 3.5, 47.0, 1.32, null],
    ["Control", "n07a", "pr86582", "5_years", null, null, 1.0, "Sober", "Never", null, 1.0, null, null, null, 90.0],
    ["Control", "n11b", "pr86711", "Baseline", 30.0, 4.0, null, "Drinking", "2 to 3 times a month", "10 or more", 1.0, null, null, null, null],
    ["Control", "n11b", "pr86711", "After_birth", null, null, null, "Sober", null, null, 1.0, 3.1, 47.0, -0.9, null],
    ["Control", "n11b", "pr86711", "5_years", null, null, 0.0, "Sober", "3 to 4 times a week", "10 or more", 1.0, null, null, -0.3, 77.0],
    ["Control", "n10a", "pr86716", "Baseline", 34.0, 13.0, null, "Sober", "Never", null, 1.0, null, null, null, null],
    ["Control", "n10a", "pr86716", "After_birth", null, null, null, "Sober", null, null, 1.0, 3.6, null, 3.03, null],
    ["Control", "n10a", "pr86716", "5_years", null, null, 1.0, "Sober", "Never", null, 1.0, null, null, null, 65.0],
    ["Control", "n14b", "pr86846", "5_years", null, null, 1.0, "Drinking", "2 to 3 times a month", "5 or 6", 0.0, null, null, 2.18, 73.0],
    ["Control", "n01a", "pr86891", "Baseline", 30.0, 2.0, null, "Sober", "Never", null, 0.0, null, null, null, null],
    ["Control", "n01a", "pr86891", "After_birth", null, null, null, "Sober", null, null, 0.0, 3.7, 52.0, 1.65, null],
    ["Control", "n05b", "pr87344", "Baseline", 27.0, 22.0, null, "Sober", "Never", null, 0.0, null, null, null, null],
    ["Control", "n05b", "pr87344", "After_birth", null, null, null, "Sober", null, null, 0.0, 2.23, 48.0, -0.13, null],
    ["Control", "n16a", "pr87591", "Baseline", 34.0, 8.0, null, "Sober", "Never", null, 1.0, null, null, null, null],
    ["Control", "n16a", "pr87591", "After_birth", null, null, null, "Sober", null, null, 1.0, 3.16, null, 1.32, null],
    ["Control", "n16a", "pr87591", "5_years", null, null, 0.0, "Sober", "Never", null, 1.0, null, null, null, 110.0],
    ["Control", "n05b", "pr87625", "Baseline", 26.0, 3.0, null, "Sober", "Once a month", "1 or 2", 0.0, null, null, null, null],
    ["Control", "n05b", "pr87625", "After_birth", null, null, null, "Sober", null, null, 0.0, 4.0, null, 1.34, null],
    ["Control", "n16a", "pr87908", "Baseline", 36.0, 17.0, null, "Sober", "Never", null, 0.0, null, null, null, null],
    ["Control", "n16a", "pr87908", "After_birth", null, null, null, "Sober", null, null, 0.0, 3.03, null, -0.3, null],
    ["Control", "n16a", "pr87908", "5_years", null, null, 1.0, "Sober", "Never", null, 0.0, null, null, -0.49, 74.0],
    ["Control", "n01b", "pr87935", "Baseline", 34.0, 4.0, null, "Sober", "Once a month", "3 or 4", 1.0, null, null, null, null],
    ["Control", "n01b", "pr87935", "After_birth", null, null, null, "Sober", null, null, 1.0, 3.42, 53.0, -0.9, null],
    ["Control", "n01b", "pr87935", "5_years", null, null, 0.0, "Sober", "Never", null, 1.0, null, null, 0.76, 78.0],
    ["Control", "n01a", "pr88097", "Baseline", 22.0, 3.0, null, "Sober", "Never", null, 0.0, null, null, null, null],
    ["Control", "n01a", "pr88097", "After_birth", null, null, null, "Sober", null, null, 0.0, 2.52, null, 0.28, null],
    ["Control", "n01a", "pr88097", "5_years", null, null, 1.0, "Sober", "Never", null, 0.0, null, null, null, 87.0],
    ["Control", "n01b", "pr88204", "Baseline", 30.0, 17.0, null, "Sober", "Never", null, 0.0, null, null, null, null],
    ["Control", "n01b", "pr88204", "After_birth", null, null, null, "Sober", null, null, 0.0, 3.04, null, -0.05, null],
    ["Control", "n01b", "pr88204", "5_years", null, null, 1.0, "Sober", "Never", null, 0.0, null, null, 0.18, 86.0],
    ["Control", "n10a", "pr89121", "Baseline", 17.0, 9.0, null, "Sober", "Never", null, 0.0, null, null, null, null],
    ["Control", "n10a", "pr89121", "After_birth", null, null, null, "Sober", null, null, 0.0, 3.1, null, -0.05, null],
    ["Control", "n10a", "pr89121", "5_years", null, null, 1.0, "Sober", "Never", null, 0.0, null, null, -0.16, 65.0],
    ["Control", "n08a", "pr89159", "Baseline", 39.0, 9.0, null, "Sober", "2 times a week", "1 or 2", 0.0, null, null, null, null],
    ["Control", "n08a", "pr89159", "After_birth", null, null, null, "Sober", null, null, 0.0, 3.1, 50.0, -1.04, null],
    ["Control", "n16a", "pr89520", "Baseline", 29.0, 4.0, null, "Sober", "Never", null, 0.0, null, null, null, null],
    ["Control", "n16a", "pr89520", "After_birth", null, null, null, "Sober", null, null, 0.0, 3.24, null, 2.05, null],
    ["Control", "n11b", "pr89833", "Baseline", 38.0, 17.0, null, "Sober", "Never", null, 0.0, null, null, null, null],
    ["Control", "n11b", "pr89833", "After_birth", null, null, null, "Sober", null, null, 0.0, 2.66, null, -0.87, null],
    ["Control", "n11b", "pr89833", "5_years", null, null, 1.0, "Sober", "Never", null, 0.0, null, null, 0.2, null],
    ["Control", "n01b", "pr90059", "Baseline", 34.0, 9.0, null, "Sober", "Never", null, 1.0, null, null, null, null],
    ["Control", "n01b", "pr90059", "After_birth", null, null, null, "Sober", null, null, 1.0, null, null, 2.18, null],
    ["Control", "n01b", "pr90059", "5_years", null, null, 1.0, "Sober", "Never", null, 1.0, null, null, null, 78.0],
    ["Control", "n08a", "pr90350", "Baseline", 25.0, 21.0, null, "Sober", "Never", null, 0.0, null, null, null, null],
    ["Control", "n08a", "pr90350", "After_birth", null, null, null, "Sober", null, null, 0.0, 3.3, null, -0.13, null],
    ["Control", "n08a", "pr90350", "5_years", null, null, 1.0, "Sober", "Never", null, 0.0, null, null, null, 90.0],
    ["Control", "n07a", "pr90418", "Baseline", 38.0, 13.0, null, "Sober", "Never", null, 0.0, null, null, null, null],
    ["Control", "n07a", "pr90418", "After_birth", null, null, null, "Sober", null, null, 0.0, 3.5, 46.0, 0.53, null],
    ["Control", "n07a", "pr90418", "5_years", null, null, 0.0, "Sober", "2 to 3 times a month", "5 or 6", 0.0, null, null, null, 65.0],
    ["Control", "n16a", "pr90480", "Baseline", 24.0, 8.0, null, "Sober", "Never", null, 0.0, null, null, null, null],
    ["Control", "n16a", "pr90480", "After_birth", null, null, null, "Sober", null, null, 0.0, 3.86, 58.0, 2.12, null],
    ["Control", "n16a", "pr90480", "5_years", null, null, 0.0, "Sober", "Never", null, 0.0, null, null, null, 90.0],
    ["Control", "n04b", "pr90481", "Baseline", 28.0, 2.0, null, "Drinking", "2 times a week", "10 or more", 1.0, null, null, null, null],
    ["Control", "n04b", "pr90481", "After_birth", null, null, null, "Sober", null, null, 1.0, 3.6, 51.0, 0.38, null],
    ["Control", "n07a", "pr90527", "Baseline", 22.0, 4.0, null, "Sober", "Never", null, null, null, null, null, null],
    ["Control", "n07a", "pr90973", "Baseline", 31.0, 17.0, null, "Sober", "Never", null, 1.0, null, null, null, null],
    ["Control", "n07a", "pr90973", "After_birth", null, null, null, "Sober", null, null, 1.0, 3.2, 46.0, 1.24, null],
    ["Control", "n16a", "pr91089", "Baseline", 22.0, 6.0, null, "Sober", "Never", null, 0.0, null, null, null, null],
    ["Control", "n16a", "pr91089", "After_birth", null, null, null, "Sober", null, null, 0.0, 2.34, null, -2.28, null],
    ["Control", "n08a", "pr91436", "Baseline", 17.0, 9.0, null, "Sober", "Never", null, null, null, null, null, null],
    ["Control", "n14b", "pr91484", "Baseline", 35.0, 2.0, null, "Sober", "Never", null, 1.0, null, null, null, null],
    ["Control", "n14b", "pr91484", "After_birth", null, null, null, "Sober", null, null, 1.0, 3.58, null, 1.43, null],
    ["Control", "n10a", "pr91684", "Baseline", 15.0, 9.0, null, "Sober", "Never", null, 1.0, null, null, null, null],
    ["Control", "n10a", "pr91684", "After_birth", null, null, null, "Sober", null, null, 1.0, 1.29, 38.0, -2.38, null],
    ["Control", "n10a", "pr91684", "5_years", null, null, 0.0, "Sober", "Never", null, 1.0, null, null, null, null],
    ["Control", "n07a", "pr91709", "Baseline", 17.0, 9.0, null, "Sober", "Never", null, 0.0, null, null, null, null],
    ["Control", "n07a", "pr91709", "After_birth", null, null, null, "Sober", null, null, 0.0, 2.96, null, -0.3, null],
    ["Control", "n07a", "pr91709", "5_years", null, null, 0.0, "Sober", "Never", null, 0.0, null, null, null, 94.0],
    ["Control", "n04b", "pr92058", "Baseline", 30.0, 7.0, null, "Sober", "Never", null, 1.0, null, null, null, null],
    ["Control", "n04b", "pr92058", "After_birth", null, null, null, "Sober", null, null, 1.0, 1.98, null, 1.15, null],
    ["Control", "n04b", "pr92467", "Baseline", 17.0, 4.0, null, "Sober", "2 to 3 times a month", "5 or 6", 0.0, null, null, null, null],
    ["Control", "n04b", "pr92467", "After_birth", null, null, null, "Sober", null, null, 0.0, 2.95, 49.0, 0.69, null],
    ["Control", "n02b", "pr92483", "Baseline", 37.0, 5.0, null, "Sober", "Never", null, 1.0, null, null, null, null],
    ["Control", "n02b", "pr92483", "After_birth", null, null, null, "Sober", null, null, 1.0, 2.96, 49.0, -0.73, null],
    ["Control", "n02b", "pr92483", "5_years", null, null, 0.0, "Drinking", "Never", null, 1.0, null, null, null, 84.0],
    ["Control", "n01b", "pr92539", "Baseline", 35.0, 4.0, null, "Sober", "Never", null, 1.0, null, null, null, null],
    ["Control", "n01b", "pr92539", "After_birth", null, null, null, "Sober", null, null, 1.0, 2.7, 50.0, -0.39, null],
    ["Control", "n01b", "pr92539", "5_years", null, null, 0.0, "Sober", "Never", null, 1.0, null, null, null, 81.0],
    ["Control", "n07a", "pr92652", "After_birth", null, null, null, null, null, null, 0.0, 3.2, 49.0, -5.75, null],
    ["Control", "n07a", "pr92652", "5_years", null, null, 0.0, "Drinking", "Never", null, 0.0, null, null, null, 76.0],
    ["Control", "n11b", "pr92773", "Baseline", 17.0, 4.0, null, "Sober", "Never", null, 1.0, null, null, null, null],
    ["Control", "n11b", "pr92773", "After_birth", null, null, null, "Sober", null, null, 1.0, 3.12, 47.0, 2.18, null],
    ["Control", "n11b", "pr92773", "5_years", null, null, 0.0, "Sober", "Never", null, 1.0, null, null, 0.76, 78.0],
    ["Control", "n07a", "pr92869", "Baseline", 36.0, 22.0, null, "Sober", "Never", null, 0.0, null, null, null, null],
    ["Control", "n07a", "pr92869", "After_birth", null, null, null, "Sober", null, null, 0.0, 2.5, 50.0, -1.59, null],
    ["Control", "n07a", "pr92869", "5_years", null, null, 1.0, "Sober", "Never", null, 0.0, null, null, null, null],
    ["Control", "n07a", "pr93051", "5_years", null, null, 0.0, "Sober", "Never", null, 0.0, null, null, null, 90.0],
    ["Control", "n08a", "pr93304", "5_years", null, null, 0.0, "Sober", "Never", null, 0.0, null, null, 0.2, 106.0],
    ["Control", "n07a", "pr93310", "Baseline", 22.0, 4.0, null, "Sober", "Never", null, 0.0, null, null, null, null],
    ["Control", "n07a", "pr93310", "After_birth", null, null, null, "Sober", null, null, 0.0, 3.6, 50.0, 0.94, null],
    ["Control", "n07a", "pr93310", "5_years", null, null, 1.0, "Sober", "Never", null, 0.0, null, null, 0.85, 77.0],
    ["Control", "n02b", "pr93456", "Baseline", 26.0, 2.0, null, "Sober", "Never", null, 0.0, null, null, null, null],
    ["Control", "n02b", "pr93456", "After_birth", null, null, null, "Sober", null, null, 0.0, 3.4, 52.0, -2.06, null],
    ["Control", "n02b", "pr93456", "5_years", null, null, 1.0, "Drinking", "Once a month", "5 or 6", 0.0, null, null, -0.47, null],
    ["Control", "n02b", "pr93723", "Baseline", 28.0, 4.0, null, "Sober", "Never", null, 1.0, null, null, null, null],
    ["Control", "n02b", "pr93723", "After_birth", null, null, null, "Sober", null, null, 1.0, 3.15, 49.0, -0.31, null],
    ["Control", "n02b", "pr93723", "5_years", null, null, 1.0, "Sober", "Never", null, 1.0, null, null, null, 93.0],
    ["Control", "n04b", "pr94213", "Baseline", 26.0, 4.0, null, "Sober", "Never", null, 1.0, null, null, null, null],
    ["Control", "n04b", "pr94213", "After_birth", null, null, null, "Sober", null, null, 1.0, 3.0, 48.0, 0.14, null],
    ["Control", "n04b", "pr94213", "5_years", null, null, 1.0, "Sober", "Never", null, 1.0, null, null, null, null],
    ["Control", "n01b", "pr94791", "Baseline", 34.0, 2.0, null, "Sober", "Never", null, 1.0, null, null, null, null],
    ["Control", "n01b", "pr94791", "After_birth", null, null, null, "Sober", null, null, 1.0, 3.2, 48.0, 2.18, null],
    ["Control", "n01b", "pr94791", "5_years", null, null, 0.0, "Sober", "Never", null, 1.0, null, null, null, 78.0],
    ["Control", "n01b", "pr94848", "Baseline", 26.0, 12.0, null, "Sober", "Once a month", "10 or more", 1.0, null, null, null, null],
    ["Control", "n01b", "pr94848", "After_birth", null, null, null, "Sober", null, null, 1.0, 3.05, 48.0, 1.87, null],
    ["Control", "n01a", "pr94865", "Baseline", 17.0, 4.0, null, "Sober", "Never", null, 0.0, null, null, null, null],
    ["Control", "n01a", "pr94865", "After_birth", null, null, null, "Sober", null, null, 0.0, 3.5, 48.0, -0.08, null],
    ["Control", "n01a", "pr94865", "5_years", null, null, 0.0, "Drinking", "Never", null, 0.0, null, null, null, 83.0],
    ["Control", "n01a", "pr95070", "Baseline", 25.0, 6.0, null, "Sober", "Never", null, 1.0, null, null, null, null],
    ["Control", "n01a", "pr95070", "After_birth", null, null, null, "Sober", null, null, 1.0, 3.47, 55.0, 1.24, null],
    ["Control", "n01a", "pr95070", "5_years", null, null, 0.0, "Sober", "Never", null, 1.0, null, null, 2.93, null],
    ["Control", "n07a", "pr95388", "Baseline", 17.0, 4.0, null, "Sober", "Once a month", "3 or 4", null, null, null, null, null],
    ["Control", "n01b", "pr95493", "Baseline", 34.0, 12.0, null, "Sober", "Never", null, 1.0, null, null, null, null],
    ["Control", "n01b", "pr95493", "After_birth", null, null, null, "Sober", null, null, 1.0, 3.7, 52.0, 2.1, null],
    ["Control", "n01b", "pr95493", "5_years", null, null, 0.0, "Sober", "Never", null, 1.0, null, null, null, 89.0],
    ["Control", "n04b", "pr95599", "Baseline", 21.0, 4.0, null, "Sober", "Never", null, 1.0, null, null, null, null],
    ["Control", "n04b", "pr95599", "After_birth", null, null, null, "Sober", null, null, 1.0, null, null, 0.38, null],
    ["Control", "n04b", "pr95599", "5_years", null, null, 0.0, "Sober", "Never", null, 1.0, null, null, 2.19, 126.0],
    ["Control", "n01a", "pr95704", "Baseline", 21.0, 12.0, null, "Sober", "Never", null, 1.0, null, null, null, null],
    ["Control", "n01a", "pr95704", "After_birth", null, null, null, "Sober", null, null, 1.0, 3.8, 54.0, 1.87, null],
    ["Control", "n01a", "pr95704", "5_years", null, null, 1.0, "Sober", "Never", null, 1.0, null, null, null, 87.0],
    ["Control", "n11b", "pr96198", "5_years", null, null, 0.0, "Sober", "Never", null, 0.0, null, null, null, 74.0],
    ["Control", "n11b", "pr96312", "Baseline", 33.0, 22.0, null, "Sober", "Never", null, 1.0, null, null, null, null],
    ["Control", "n11b", "pr96312", "After_birth", null, null, null, "Sober", null, null, 1.0, 3.4, null, 0.14, null],
    ["Control", "n11b", "pr96312", "5_years", null, null, 1.0, "Sober", "Never", null, 1.0, null, null, null, null],
    ["Control", "n08a", "pr97006", "Baseline", 17.0, 13.0, null, "Sober", "2 to 3 times a month", "1 or 2", 1.0, null, null, null, null],
    ["Control", "n08a", "pr97006", "After_birth", null, null, null, "Sober", null, null, 1.0, null, null, 1.79, null],
    ["Control", "n08a", "pr97006", "5_years", null, null, 0.0, "Drinking", "Never", null, 1.0, null, null, 0.27, 79.0],
    ["Control", "n07a", "pr97016", "Baseline", 21.0, 4.0, null, "Sober", "Never", null, 0.0, null, null, null, null],
    ["Control", "n07a", "pr97016", "After_birth", null, null, null, "Sober", null, null, 0.0, 3.49, 50.0, 1.5, null],
    ["Control", "n07a", "pr97016", "5_years", null, null, 0.0, "Sober", "Never", null, 0.0, null, null, -0.8, 84.0],
    ["Control", "n04b", "pr97032", "Baseline", 38.0, 30.0, null, "Sober", "Less than once a month", "1 or 2", 1.0, null, null, null, null],
    ["Control", "n04b", "pr97032", "After_birth", null, null, null, "Sober", null, null, 1.0, 3.9, 49.0, 1.0, null],
    ["Control", "n02b", "pr97151", "Baseline", 12.0, 4.0, null, "Sober", "2 to 3 times a month", "1 or 2", 0.0, null, null, null, null],
    ["Control", "n02b", "pr97151", "After_birth", null, null, null, "Sober", null, null, 0.0, 2.5, 46.0, -0.92, null],
    ["Control", "n02b", "pr97151", "5_years", null, null, 1.0, "Sober", "Never", null, 0.0, null, null, 2.18, 72.0],
    ["Control", "n08a", "pr97160", "Baseline", 26.0, 13.0, null, "Sober", "2 to 3 times a month", "3 or 4", 0.0, null, null, null, null],
    ["Control", "n08a", "pr97160", "After_birth", null, null, null, "Sober", null, null, 0.0, 3.3, 50.0, 0.37, null],
    ["Control", "n15b", "pr97309", "Baseline", 30.0, 13.0, null, "Sober", "2 times a week", "3 or 4", 0.0, null, null, null, null],
    ["Control", "n15b", "pr97309", "After_birth", null, null, null, "Sober", null, null, 0.0, 2.66, null, 0.76, null],
    ["Control", "n16a", "pr97362", "Baseline", 12.0, 8.0, null, "Drinking", "2 to 3 times a month", "5 or 6", 0.0, null, null, null, null],
    ["Control", "n16a", "pr97362", "After_birth", null, null, null, "Sober", null, null, 0.0, 1.73, null, -0.1, null],
    ["Control", "n16a", "pr97362", "5_years", null, null, 1.0, "Drinking", "Once a week", "10 or more", 0.0, null, null, 1.54, 73.0],
    ["Control", "n02b", "pr97560", "Baseline", 39.0, 8.0, null, "Sober", "Never", null, 1.0, null, null, null, null],
    ["Control", "n02b", "pr97560", "After_birth", null, null, null, "Sober", null, null, 1.0, null, null, -2.02, null],
    ["Control", "n02b", "pr97560", "5_years", null, null, 0.0, "Sober", "Never", null, 1.0, null, null, null, 100.0],
    ["Control", "n05b", "pr97770", "Baseline", 34.0, 12.0, null, "Sober", "Once a month", "5 or 6", 0.0, null, null, null, null],
    ["Control", "n05b", "pr97770", "After_birth", null, null, null, "Sober", null, null, 0.0, 3.05, 54.0, -1.04, null],
    ["Control", "n01b", "pr98387", "Baseline", 17.0, 8.0, null, "Sober", "Never", null, 0.0, null, null, null, null],
    ["Control", "n01b", "pr98387", "After_birth", null, null, null, "Sober", null, null, 0.0, 3.5, 51.0, 0.53, null],
    ["Control", "n01b", "pr98387", "5_years", null, null, 1.0, "Sober", "Once a week", "5 or 6", 0.0, null, null, 0.85, 80.0],
    ["Control", "n02b", "pr98639", "Baseline", 22.0, 17.0, null, "Drinking", "Never", null, 1.0, null, null, null, null],
    ["Control", "n02b", "pr98639", "After_birth", null, null, null, "Sober", null, null, 1.0, 3.4, 51.0, 0.3, null],
    ["Control", "n02b", "pr98639", "5_years", null, null, 0.0, "Sober", "Never", null, 1.0, null, null, null, 80.0],
    ["Control", "n08a", "pr98773", "Baseline", 21.0, 12.0, null, "Sober", "Never", null, 1.0, null, null, null, null],
    ["Control", "n08a", "pr98773", "After_birth", null, null, null, "Sober", null, null, 1.0, 2.94, null, 0.04, null],
    ["Control", "n04b", "pr98781", "Baseline", 35.0, 12.0, null, "Sober", "Less than once a month", "1 or 2", 1.0, null, null, null, null],
    ["Control", "n04b", "pr98781", "After_birth", null, null, null, "Sober", null, null, 1.0, 3.03, 49.0, 1.08, null],
    ["Control", "n04b", "pr98781", "5_years", null, null, 1.0, "Sober", "Less than once a month", "3 or 4", 1.0, null, null, 0.79, null],
    ["Control", "n11b", "pr98854", "Baseline", 27.0, 8.0, null, "Sober", "Never", null, 1.0, null, null, null, null],
    ["Control", "n11b", "pr98854", "After_birth", null, null, null, "Sober", null, null, 1.0, 3.16, null, 1.24, null],
    ["Control", "n11b", "pr98854", "5_years", null, null, 0.0, "Sober", "Never", null, 1.0, null, null, 1.87, 84.0],
    ["Control", "n04b", "pr98971", "Baseline", 32.0, 13.0, null, "Sober", "Once a month", "1 or 2", 0.0, null, null, null, null],
    ["Control", "n04b", "pr98971", "After_birth", null, null, null, "Sober", null, null, 0.0, 2.2, 45.0, -4.16, null],
    ["Control", "n04b", "pr98971", "5_years", null, null, 0.0, "Drinking", "2 times a week", "1 or 2", 0.0, null, null, null, 86.0],
    ["Control", "n01a", "pr99037", "Baseline", 26.0, 11.0, null, "Sober", "Never", null, 0.0, null, null, null, null],
    ["Control", "n01a", "pr99037", "After_birth", null, null, null, "Sober", null, null, 0.0, 3.47, 49.0, 0.65, null],
    ["Control", "n01a", "pr99037", "5_years", null, null, 0.0, "Sober", "Never", null, 0.0, null, null, 2.71, 75.0],
    ["Control", "n11b", "pr99100", "Baseline", 26.0, 4.0, null, "Sober", "Never", null, 1.0, null, null, null, null],
    ["Control", "n11b", "pr99100", "After_birth", null, null, null, "Sober", null, null, 1.0, null, null, 2.1, null],
    ["Control", "n11b", "pr99100", "5_years", null, null, 0.0, "Sober", "Never", null, 1.0, null, null, 0.5, null],
    ["Control", "n16a", "pr99275", "Baseline", 35.0, 12.0, null, "Sober", "Less than once a month", "3 or 4", 1.0, null, null, null, null],
    ["Control", "n16a", "pr99275", "After_birth", null, null, null, "Sober", null, null, 1.0, 3.5, null, 1.24, null],
    ["Control", "n16a", "pr99275", "5_years", null, null, 1.0, "Sober", "Never", null, 1.0, null, null, 1.81, 89.0],
    ["Control", "n02b", "pr99608", "Baseline", 31.0, 6.0, null, null, "2 to 3 times a month", "3 or 4", 0.0, null, null, null, null],
    ["Control", "n02b", "pr99608", "After_birth", null, null, null, "Sober", null, null, 0.0, 3.5, 51.0, -0.05, null],
    ["Control", "n02b", "pr99608", "5_years", null, null, 1.0, "Drinking", "3 to 4 times a week", "10 or more", 0.0, null, null, -0.49, 78.0],
    ["Control", "n08a", "pr99747", "5_years", null, null, 0.0, "Sober", "Never", null, 1.0, null, null, 2.51, 89.0]
  ]
}
