# Supplementary material for: South African mothers’ immediate and 5-year retrospective reports of drinking alcohol during pregnancy
Source: PLoS One. 2020 Apr 16;15(4):e0231518. doi: 10.1371/journal.pone.0231518 (PMC7162489; doi:10.1371/journal.pone.0231518)
Supplement: S1 Table — (CSV) [file pone.0231518.s002.csv]

outcome	time	scale	coefficient	point_estimate	confidence_limit_low	confidence_limit_high
child_birthweight_kg	Baseline	discrete	n	339
child_birthweight_kg	Baseline	discrete	rsquared	0.9720513446936209778
child_birthweight_kg	Baseline	discrete	nhoodn01a	3.2316154422283598358	3.0168740632698001214	3.4463568211869097802
child_birthweight_kg	Baseline	discrete	nhoodn01b	3.222894731935019852	3.019235259351630063	3.426554204518410085
child_birthweight_kg	Baseline	discrete	nhoodn02b	3.2966335474428700714	3.0895843817360399974	3.5036827131497099153
child_birthweight_kg	Baseline	discrete	nhoodn04b	3.089887891235540085	2.8661436887986799782	3.3136320936724099617
child_birthweight_kg	Baseline	discrete	nhoodn05b	3.2596859020939898954	3.0611369072863001684	3.4582348969016698526
child_birthweight_kg	Baseline	discrete	nhoodn07a	3.1763707585323599503	2.9677243121542198345	3.385017204910500066
child_birthweight_kg	Baseline	discrete	nhoodn08a	3.1970753548591699378	2.9285262237655298456	3.4656244859528198
child_birthweight_kg	Baseline	discrete	nhoodn10a	3.1122492127308301058	2.8887605123254798123	3.3357379131361701852
child_birthweight_kg	Baseline	discrete	nhoodn11b	3.2604117984393798935	3.0086076050659200654	3.5122159918128499356
child_birthweight_kg	Baseline	discrete	nhoodn14b	3.0800597464989700747	2.8576917889515800475	3.3024277040463601018
child_birthweight_kg	Baseline	discrete	nhoodn15b	2.949836850451180048	2.645301007722109965	3.2543726931802501312
child_birthweight_kg	Baseline	discrete	nhoodn16a	3.1975798568926800947	3.0113417044728398864	3.3838180093125198589
child_birthweight_kg	Baseline	discrete	child_female	-0.07743219616476740286	-0.19679228277773500033	0.04192789044820049993
child_birthweight_kg	Baseline	discrete	preg_since_birth	0.006786506283811819841	-0.11367686661211899579	0.12724987917974200924
child_birthweight_kg	Baseline	discrete	drinking	-0.07295173445053529382	-0.21329217519579299345	0.067388706294722003354
child_birthweight_kg	Baseline	continuous	n	338
child_birthweight_kg	Baseline	continuous	rsquared	0.9719592223587190105
child_birthweight_kg	Baseline	continuous	nhoodn01a	3.225977453374679893	3.0116864279168700236	3.4402684788324799925
child_birthweight_kg	Baseline	continuous	nhoodn01b	3.2135519797838201228	3.0111804337455598812	3.4159235258220799203
child_birthweight_kg	Baseline	continuous	nhoodn02b	3.2938595590450399087	3.0859227941764402203	3.501796323913629827
child_birthweight_kg	Baseline	continuous	nhoodn04b	3.0808753568641797926	2.8551552992837998524	3.306595414444560177
child_birthweight_kg	Baseline	continuous	nhoodn05b	3.2494165824134801923	3.0520814470538097929	3.4467517177731599176
child_birthweight_kg	Baseline	continuous	nhoodn07a	3.1697084470905498854	2.9618830029487002165	3.3775338912323999985
child_birthweight_kg	Baseline	continuous	nhoodn08a	3.1826540921266102124	2.9164493600676699714	3.4488588241855397953
child_birthweight_kg	Baseline	continuous	nhoodn10a	3.1058131310890599863	2.8825825677322001184	3.3290436944459300683
child_birthweight_kg	Baseline	continuous	nhoodn11b	3.251215088256159902	3.0006079836662298277	3.5018221928460802062
child_birthweight_kg	Baseline	continuous	nhoodn14b	3.0628856925696799074	2.8456680222945500702	3.2801033628448101886
child_birthweight_kg	Baseline	continuous	nhoodn15b	2.9296045010924900431	2.6288523243288599573	3.230356677856120129
child_birthweight_kg	Baseline	continuous	nhoodn16a	3.1860570413564501813	3.0022934446906499595	3.369820638022249959
child_birthweight_kg	Baseline	continuous	child_female	-0.075200052027852001824	-0.19488106842302399535	0.04448096436732019987
child_birthweight_kg	Baseline	continuous	preg_since_birth	0.0041296993902050103606	-0.11697335044887399724	0.12523274922928401276
child_birthweight_kg	Baseline	continuous	drinking	-0.052080363360220198465	-0.17135066355814299044	0.06718993683770239922
child_birthweight_kg	5_years	discrete	n	354
child_birthweight_kg	5_years	discrete	rsquared	0.9682475288416400039
child_birthweight_kg	5_years	discrete	nhoodn01a	3.2129490152276498627	2.9894413980975600431	3.4364566323577299123
child_birthweight_kg	5_years	discrete	nhoodn01b	3.219703446666689839	2.9978461248641599113	3.4415607684692202106
child_birthweight_kg	5_years	discrete	nhoodn02b	3.2812237474366900969	3.0587169584751499052	3.5037305363982200745
child_birthweight_kg	5_years	discrete	nhoodn04b	3.083219119918700013	2.8530106204238498968	3.3134276194135598992
child_birthweight_kg	5_years	discrete	nhoodn05b	3.2318515500452900113	3.022337509742380135	3.4413655903481998877
child_birthweight_kg	5_years	discrete	nhoodn07a	3.239741813581999974	3.0234540551424098354	3.4560295720215998827
child_birthweight_kg	5_years	discrete	nhoodn08a	3.1350706631919798006	2.8673436244838201858	3.4027977019001500736
child_birthweight_kg	5_years	discrete	nhoodn10a	3.1043609230666899812	2.8686047496191999784	3.340117096514179984
child_birthweight_kg	5_years	discrete	nhoodn11b	3.3794613288222601355	3.1147226317600398282	3.6442000258844902127
child_birthweight_kg	5_years	discrete	nhoodn14b	3.0300387300375302146	2.806366114358319841	3.2537113457167401442
child_birthweight_kg	5_years	discrete	nhoodn15b	2.9377559866397597865	2.6081479116876398194	3.2673640615918699837
child_birthweight_kg	5_years	discrete	nhoodn16a	3.1847972273639899576	2.9864983351056699767	3.3830961196223201526
child_birthweight_kg	5_years	discrete	child_female	-0.05288544061513959782	-0.17904868215165900547	0.073277800921379698806
child_birthweight_kg	5_years	discrete	preg_since_birth	0.014550341509402200599	-0.111875557180158999304	0.14097624019896298764
child_birthweight_kg	5_years	discrete	drinking	-0.075894425827888203906	-0.23377014492745099017	0.081981293271674401946
child_birthweight_kg	5_years	continuous	n	354
child_birthweight_kg	5_years	continuous	rsquared	0.96830212261207804225
child_birthweight_kg	5_years	continuous	nhoodn01a	3.2188460162706897805	2.9951007658633699293	3.4425912666780100757
child_birthweight_kg	5_years	continuous	nhoodn01b	3.2041124180552298384	2.9884082090873200777	3.4198166270231298292
child_birthweight_kg	5_years	continuous	nhoodn02b	3.2824405312591200534	3.0621613656034698536	3.5027196969147698091
child_birthweight_kg	5_years	continuous	nhoodn04b	3.0793645475695901048	2.850686326556060024	3.3080427685831201856
child_birthweight_kg	5_years	continuous	nhoodn05b	3.2321143346969800625	3.0234029907912898238	3.440825678602669857
child_birthweight_kg	5_years	continuous	nhoodn07a	3.2340518198892498347	3.0202010917389299216	3.447902548039570192
child_birthweight_kg	5_years	continuous	nhoodn08a	3.1374126305143401616	2.8702316066342001832	3.40459365439448014
child_birthweight_kg	5_years	continuous	nhoodn10a	3.1018008649359600781	2.8671603859580301332	3.336441343913890023
child_birthweight_kg	5_years	continuous	nhoodn11b	3.3919611133218898757	3.1255040486238798714	3.6584181780198998801
child_birthweight_kg	5_years	continuous	nhoodn14b	3.0279073919262797787	2.8079480030310501881	3.2478667808215098134
child_birthweight_kg	5_years	continuous	nhoodn15b	2.9416700560485797844	2.6147815557838098854	3.2685585563133501275
child_birthweight_kg	5_years	continuous	nhoodn16a	3.185458046472359861	2.988382039137099877	3.3825340538076198449
child_birthweight_kg	5_years	continuous	child_female	-0.054613169967513801317	-0.18055837062441498775	0.07133203068938780145
child_birthweight_kg	5_years	continuous	preg_since_birth	0.0130506006242866994665	-0.11328673400576499963	0.13938793525433801346
child_birthweight_kg	5_years	continuous	drinking	-0.07742767739680260497	-0.20263727815248600006	0.047781923358881199515
child_birthheight_cm	Baseline	discrete	n	215
child_birthheight_cm	Baseline	discrete	rsquared	0.9949177196493630415
child_birthheight_cm	Baseline	discrete	nhoodn01a	50.125850704534599345	48.502323341193502415	51.749378067875802856
child_birthheight_cm	Baseline	discrete	nhoodn01b	50.342564277049199006	48.665933426303801923	52.01919512779470267
child_birthheight_cm	Baseline	discrete	nhoodn02b	49.69936972569019673	48.093174287434401037	51.30556516394599953
child_birthheight_cm	Baseline	discrete	nhoodn04b	49.72515579291030008	47.99459997363710073	51.455711612183499426
child_birthheight_cm	Baseline	discrete	nhoodn05b	49.07412669367899838	47.547709647301402924	50.60054374005660094
child_birthheight_cm	Baseline	discrete	nhoodn07a	49.939362132310201048	48.437861828202599668	51.440862436417802428
child_birthheight_cm	Baseline	discrete	nhoodn08a	50.935377001727196955	48.337978462065699148	53.532775541388801344
child_birthheight_cm	Baseline	discrete	nhoodn10a	48.300602422944798775	45.730458638397998072	50.8707462074915
child_birthheight_cm	Baseline	discrete	nhoodn11b	50.390084681060002936	47.297068259614597707	53.48310110250540106
child_birthheight_cm	Baseline	discrete	nhoodn14b	51.067962898352199375	49.01995768154849742	53.11596811515590133
child_birthheight_cm	Baseline	discrete	nhoodn15b	50.019471232296297103	46.29940279739030018	53.739539667202400608
child_birthheight_cm	Baseline	discrete	nhoodn16a	47.815488970678998726	45.333429341467898155	50.297548599890099297
child_birthheight_cm	Baseline	discrete	child_female	-0.42087438572481999932	-1.4442379436899499545	0.6024891722403099559
child_birthheight_cm	Baseline	discrete	preg_since_birth	0.08023296452361290687	-0.9413526909039410251	1.1018186199511699197
child_birthheight_cm	Baseline	discrete	drinking	-0.4087382362538509728	-1.6120188218365198995	0.79454234932881595554
child_birthheight_cm	Baseline	continuous	n	214
child_birthheight_cm	Baseline	continuous	rsquared	0.99494374496853799084
child_birthheight_cm	Baseline	continuous	nhoodn01a	50.02179200874950027	48.426566214065601912	51.61701780343329915
child_birthheight_cm	Baseline	continuous	nhoodn01b	50.27201847246450228	48.611252475206498502	51.93278446972259843
child_birthheight_cm	Baseline	continuous	nhoodn02b	49.61030077388190307	48.017751301944500142	51.202850245819199415
child_birthheight_cm	Baseline	continuous	nhoodn04b	49.856771136631699903	48.131594649430397226	51.581947623833102057
child_birthheight_cm	Baseline	continuous	nhoodn05b	48.983326004915802798	47.47903110799740034	50.48762090183419815
child_birthheight_cm	Baseline	continuous	nhoodn07a	49.852908397648100447	48.353276914057296665	51.352539881238797648
child_birthheight_cm	Baseline	continuous	nhoodn08a	50.752065340340699606	48.218913475530499113	53.285217205150800623
child_birthheight_cm	Baseline	continuous	nhoodn10a	48.256474134722502356	45.691446625073098176	50.82150164437189943
child_birthheight_cm	Baseline	continuous	nhoodn11b	50.257828449315198327	47.18429586560049671	53.331361033029899943
child_birthheight_cm	Baseline	continuous	nhoodn14b	50.88888871036839845	48.916076627095399942	52.861700793641396956
child_birthheight_cm	Baseline	continuous	nhoodn15b	49.840397723065400726	46.1736163111651976	53.507179134965596745
child_birthheight_cm	Baseline	continuous	nhoodn16a	47.732527281895102078	45.266153397999602248	50.198901165790701384
child_birthheight_cm	Baseline	continuous	child_female	-0.3518552157663200064	-1.3726184835280199614	0.66890805199538194703
child_birthheight_cm	Baseline	continuous	preg_since_birth	0.05157309928728270182	-0.96916462688560600647	1.0723108254601700917
child_birthheight_cm	Baseline	continuous	drinking	-0.13019719420744998994	-1.142859786439430092	0.88246539802453205503
child_birthheight_cm	5_years	discrete	n	230
child_birthheight_cm	5_years	discrete	rsquared	0.99495407028538696004
child_birthheight_cm	5_years	discrete	nhoodn01a	49.988233835959498208	48.43545014218990019	51.54101752972910333
child_birthheight_cm	5_years	discrete	nhoodn01b	50.26530930078899928	48.580144735989101434	51.950473865588897127
child_birthheight_cm	5_years	discrete	nhoodn02b	49.61807793056299687	48.007335281231597435	51.228820579894296827
child_birthheight_cm	5_years	discrete	nhoodn04b	49.793789002877701932	48.15856908454740193	51.429008921208001937
child_birthheight_cm	5_years	discrete	nhoodn05b	49.05425775440939873	47.572861603924103235	50.535653904894701327
child_birthheight_cm	5_years	discrete	nhoodn07a	49.863245956636703227	48.421798887719702975	51.304693025553596897
child_birthheight_cm	5_years	discrete	nhoodn08a	52.218213457761599727	49.99125118059620121	54.44517573492689877
child_birthheight_cm	5_years	discrete	nhoodn10a	48.53412175117860272	46.08292993599300047	50.985313566364197868
child_birthheight_cm	5_years	discrete	nhoodn11b	49.98823438160240329	47.118763446300498288	52.857705316904301185
child_birthheight_cm	5_years	discrete	nhoodn14b	51.30867184773809697	49.50710364740420033	53.110240048072000718
child_birthheight_cm	5_years	discrete	nhoodn15b	49.852426931268198018	45.96069949963570167	53.74415436290070147
child_birthheight_cm	5_years	discrete	nhoodn16a	47.72668239521279787	45.251912217560601448	50.201452572865100876
child_birthheight_cm	5_years	discrete	child_female	-0.4745256135229700134	-1.4706405659584500523	0.52158933891251002546
child_birthheight_cm	5_years	discrete	preg_since_birth	0.17551316971416999757	-0.81505203079879695593	1.1660783702271400042
child_birthheight_cm	5_years	discrete	drinking	-0.07155211274454630066	-1.4072660772363099202	1.2641618517472199557
child_birthheight_cm	5_years	continuous	n	230
child_birthheight_cm	5_years	continuous	rsquared	0.99495433129448496157
child_birthheight_cm	5_years	continuous	nhoodn01a	49.952848759088098518	48.383203959108897152	51.522493559067299884
child_birthheight_cm	5_years	continuous	nhoodn01b	50.231632244021000133	48.579470804662797434	51.883793683379103356
child_birthheight_cm	5_years	continuous	nhoodn02b	49.56934651138490011	47.973213899003901872	51.16547912376589835
child_birthheight_cm	5_years	continuous	nhoodn04b	49.764401458417296453	48.145083520265401944	51.383719396569297544
child_birthheight_cm	5_years	continuous	nhoodn05b	49.036073876600397625	47.558382690829802186	50.51376506237100017
child_birthheight_cm	5_years	continuous	nhoodn07a	49.830962806378302332	48.418233379931002958	51.243692232825601707
child_birthheight_cm	5_years	continuous	nhoodn08a	52.209649698293496556	49.981808495849499252	54.43749090073740149
child_birthheight_cm	5_years	continuous	nhoodn10a	48.50507524862639741	46.05736762965820219	50.952782867594599736
child_birthheight_cm	5_years	continuous	nhoodn11b	49.928695793571598927	47.013481292006801482	52.843910295136502953
child_birthheight_cm	5_years	continuous	nhoodn14b	51.2655205742543032	49.485654045994301953	53.04538710251429734
child_birthheight_cm	5_years	continuous	nhoodn15b	49.707187988460297845	45.93059307264039859	53.4837829042801971
child_birthheight_cm	5_years	continuous	nhoodn16a	47.6922893552476026	45.23004994561699732	50.15452876487830025
child_birthheight_cm	5_years	continuous	child_female	-0.45474771911050898554	-1.448181577298869982	0.5386861390778520109
child_birthheight_cm	5_years	continuous	preg_since_birth	0.17324141930594799677	-0.81560011682248800824	1.1620829554343798939
child_birthheight_cm	5_years	continuous	drinking	0.076052762468370394	-0.9284374296807930138	1.080542954617530027
child_head_circumference_for_age_z	Baseline	discrete	n	365
child_head_circumference_for_age_z	Baseline	discrete	rsquared	0.08800545490963139483
child_head_circumference_for_age_z	Baseline	discrete	nhoodn01a	0.41833831642398600081	-0.26546838083270302144	1.1021450136806700826
child_head_circumference_for_age_z	Baseline	discrete	nhoodn01b	0.7829571201736770236	0.14162536647549200941	1.4242888738718599839
child_head_circumference_for_age_z	Baseline	discrete	nhoodn02b	0.36798131031631697851	-0.2661951427594689834	1.0021577633920999428
child_head_circumference_for_age_z	Baseline	discrete	nhoodn04b	0.16769808922204801349	-0.5096082636491470197	0.84500444209324299116
child_head_circumference_for_age_z	Baseline	discrete	nhoodn05b	0.43575516575919798212	-0.17177827502540898852	1.0432886065438000678
child_head_circumference_for_age_z	Baseline	discrete	nhoodn07a	0.2244929680352970025	-0.43515872294577401247	0.88414465901636896117
child_head_circumference_for_age_z	Baseline	discrete	nhoodn08a	0.58191188060569398743	-0.24608750743144700013	1.4099112686428401098
child_head_circumference_for_age_z	Baseline	discrete	nhoodn10a	0.96388138774581000323	0.27692791746647499318	1.6508348580251399618
child_head_circumference_for_age_z	Baseline	discrete	nhoodn11b	0.6803260489857599902	-0.094760561736744394756	1.4554126597082699401
child_head_circumference_for_age_z	Baseline	discrete	nhoodn14b	-0.013629846412163800634	-0.70528288932563099056	0.6780231965013030493
child_head_circumference_for_age_z	Baseline	discrete	nhoodn15b	-0.21504297617762199724	-1.1824598964678099122	0.75237394411256297566
child_head_circumference_for_age_z	Baseline	discrete	nhoodn16a	0.72501558584805603225	0.115385547886574998944	1.3346456238095401048
child_head_circumference_for_age_z	Baseline	discrete	preg_since_birth	0.13108836361290499006	-0.26211299389444797647	0.5242897211202569574
child_head_circumference_for_age_z	Baseline	discrete	drinking	-0.26014758983551700133	-0.70902917059630099494	0.18873399092526699228
child_head_circumference_for_age_z	Baseline	continuous	n	364
child_head_circumference_for_age_z	Baseline	continuous	rsquared	0.08698579092045309602
child_head_circumference_for_age_z	Baseline	continuous	nhoodn01a	0.39990969744886101234	-0.28319348115144599154	1.0830128760491699591
child_head_circumference_for_age_z	Baseline	continuous	nhoodn01b	0.74939577171086702023	0.11325395749260699918	1.3855375859291299001
child_head_circumference_for_age_z	Baseline	continuous	nhoodn02b	0.35235067942514797235	-0.2831519763814109858	0.9878533352317080407
child_head_circumference_for_age_z	Baseline	continuous	nhoodn04b	0.18620646416108799226	-0.49966035319012702676	0.8720732815123030113
child_head_circumference_for_age_z	Baseline	continuous	nhoodn05b	0.40741130791731899885	-0.1971630501451749895	1.0119856659798101006
child_head_circumference_for_age_z	Baseline	continuous	nhoodn07a	0.20443076149046299217	-0.45449203269739502087	0.8633535556783219489
child_head_circumference_for_age_z	Baseline	continuous	nhoodn08a	0.5204392348122719447	-0.29623660889179398437	1.3371150785163399277
child_head_circumference_for_age_z	Baseline	continuous	nhoodn10a	0.941146681202132962	0.25574421285279097527	1.6265491495514798892
child_head_circumference_for_age_z	Baseline	continuous	nhoodn11b	0.6497044850392620363	-0.12159167376562900198	1.4210006438441500354
child_head_circumference_for_age_z	Baseline	continuous	nhoodn14b	-0.067585943070054804727	-0.7463871447277440341	0.61121525858763403605
child_head_circumference_for_age_z	Baseline	continuous	nhoodn15b	-0.29230282733649698423	-1.2454233945774000336	0.6608177399044089517
child_head_circumference_for_age_z	Baseline	continuous	nhoodn16a	0.68782206224448605436	0.085137469354924805165	1.2905066551340500514
child_head_circumference_for_age_z	Baseline	continuous	preg_since_birth	0.11467306206011300407	-0.28080504831005698163	0.5101511724302819628
child_head_circumference_for_age_z	Baseline	continuous	drinking	-0.16825137359266800763	-0.55780266248783394456	0.22129991530249801257
child_head_circumference_for_age_z	5_years	discrete	n	380
child_head_circumference_for_age_z	5_years	discrete	rsquared	0.075469777216087496896
child_head_circumference_for_age_z	5_years	discrete	nhoodn01a	0.3042757027659859781	-0.37165870314227400506	0.98021010867424696045
child_head_circumference_for_age_z	5_years	discrete	nhoodn01b	0.7373211448799920076	0.08161806113883750269	1.3930242286211500513
child_head_circumference_for_age_z	5_years	discrete	nhoodn02b	0.31562702455496999265	-0.32722779497443899022	0.9584818440843779763
child_head_circumference_for_age_z	5_years	discrete	nhoodn04b	0.06795238694067999574	-0.5983167677520050409	0.73422154163336494914
child_head_circumference_for_age_z	5_years	discrete	nhoodn05b	0.3611681060008379851	-0.2434388417826769957	0.9657750537843520222
child_head_circumference_for_age_z	5_years	discrete	nhoodn07a	-0.1045934042504439998	-0.7500718989000819681	0.5408850903991949677
child_head_circumference_for_age_z	5_years	discrete	nhoodn08a	0.39379147107674300488	-0.3908562202269689756	1.1784391623804599813
child_head_circumference_for_age_z	5_years	discrete	nhoodn10a	0.7606772679303820395	0.07670935770477410598	1.4446451781559899175
child_head_circumference_for_age_z	5_years	discrete	nhoodn11b	0.6705169960879210356	-0.099004227971512301365	1.4400382201473500565
child_head_circumference_for_age_z	5_years	discrete	nhoodn14b	-0.1345126935996860118	-0.78984493264617594566	0.52081954544680497676
child_head_circumference_for_age_z	5_years	discrete	nhoodn15b	-0.27130638568761500373	-1.259285132583070066	0.71667236120783794906
child_head_circumference_for_age_z	5_years	discrete	nhoodn16a	0.67237539924132394553	0.058336782422247497604	1.2864140160604000673
child_head_circumference_for_age_z	5_years	discrete	preg_since_birth	0.20051715996791399932	-0.1914122878924869875	0.59244660782831504164
child_head_circumference_for_age_z	5_years	discrete	drinking	-0.16192959635618001113	-0.63574197710852298204	0.3118827843961630153
child_head_circumference_for_age_z	5_years	continuous	n	380
child_head_circumference_for_age_z	5_years	continuous	rsquared	0.08167483333182870564
child_head_circumference_for_age_z	5_years	continuous	nhoodn01a	0.3491699538964460059	-0.3261037630912659857	1.0244436708841599959
child_head_circumference_for_age_z	5_years	continuous	nhoodn01b	0.7179966003351490045	0.077965848884083602255	1.3580273517862100352
child_head_circumference_for_age_z	5_years	continuous	nhoodn02b	0.36174471398030100255	-0.27449894567221400088	0.997988373632816006
child_head_circumference_for_age_z	5_years	continuous	nhoodn04b	0.069140073568059498554	-0.59173125749092503334	0.7300114046270439472
child_head_circumference_for_age_z	5_years	continuous	nhoodn05b	0.3748219557774349897	-0.22715145392926799905	0.9767953654841370348
child_head_circumference_for_age_z	5_years	continuous	nhoodn07a	-0.098406117487795596865	-0.73494821608511295974	0.53813598110952198805
child_head_circumference_for_age_z	5_years	continuous	nhoodn08a	0.41665306784557099018	-0.3638231634328999986	1.1971292991240400916
child_head_circumference_for_age_z	5_years	continuous	nhoodn10a	0.7600376891870469498	0.08042631897650169559	1.4396490593975899142
child_head_circumference_for_age_z	5_years	continuous	nhoodn11b	0.7444143473946159828	-0.02668523147172429874	1.5155139262609600426
child_head_circumference_for_age_z	5_years	continuous	nhoodn14b	-0.096450045048889196386	-0.74331702147382394674	0.5504169313760449711
child_head_circumference_for_age_z	5_years	continuous	nhoodn15b	-0.19646667344207399686	-1.1721346070106399839	0.7792012601264940441
child_head_circumference_for_age_z	5_years	continuous	nhoodn16a	0.7020010139146689587	0.093467045089061895347	1.3105349827402799079
child_head_circumference_for_age_z	5_years	continuous	preg_since_birth	0.19243773005222400418	-0.19811876189706201234	0.5829942220015099652
child_head_circumference_for_age_z	5_years	continuous	drinking	-0.3341487975682230216	-0.7181739123559940374	0.049876317219547203208
child_kaufman_iq	Baseline	discrete	n	285
child_kaufman_iq	Baseline	discrete	rsquared	0.98384848210173803107
child_kaufman_iq	Baseline	discrete	nhoodn01a	87.84748190955059499	83.21656847042710581	92.47839534867399891
child_kaufman_iq	Baseline	discrete	nhoodn01b	83.29715925166250656	79.10304310063439459	87.491275402690604324
child_kaufman_iq	Baseline	discrete	nhoodn02b	83.83576598278189351	79.36773204722859987	88.30379991833520137
child_kaufman_iq	Baseline	discrete	nhoodn04b	88.59436953895880151	83.936333609391894583	93.25240546852569423
child_kaufman_iq	Baseline	discrete	nhoodn05b	83.013008078080204655	78.51379160815790215	87.51222454800249295
child_kaufman_iq	Baseline	discrete	nhoodn07a	83.82862837078509699	78.951290483081706384	88.70596625848840233
child_kaufman_iq	Baseline	discrete	nhoodn08a	85.08816074318029621	79.178962272716404414	90.997359213644202214
child_kaufman_iq	Baseline	discrete	nhoodn10a	81.551088443341797074	76.470630924345101675	86.63154596233860616
child_kaufman_iq	Baseline	discrete	nhoodn11b	81.495923342215803586	75.39929492911460329	87.59255175531710336
child_kaufman_iq	Baseline	discrete	nhoodn14b	86.6696732162474035	81.65582261426099819	91.6835238182337946
child_kaufman_iq	Baseline	discrete	nhoodn15b	85.186697523061496895	78.092178362151798865	92.281216683971194925
child_kaufman_iq	Baseline	discrete	nhoodn16a	85.43436988740950255	81.178749286616593395	89.68999048820249698
child_kaufman_iq	Baseline	discrete	child_female	0.5382742068129560131	-2.1208150797043399116	3.1973634933302501615
child_kaufman_iq	Baseline	discrete	preg_since_birth	-3.0526255338791501437	-5.732958288090950205	-0.37229277966733598237
child_kaufman_iq	Baseline	discrete	drinking	-1.0930774219952699156	-4.1625343043104798824	1.9763794603199400512
child_kaufman_iq	Baseline	continuous	n	284
child_kaufman_iq	Baseline	continuous	rsquared	0.9838064995620749986
child_kaufman_iq	Baseline	continuous	nhoodn01a	87.49994466670919735	82.86860565789450561	92.1312836755239033
child_kaufman_iq	Baseline	continuous	nhoodn01b	82.99236673037479761	78.843222170259593895	87.14151129049000133
child_kaufman_iq	Baseline	continuous	nhoodn02b	83.35835607098179878	78.88142497835670497	87.8352871636069068
child_kaufman_iq	Baseline	continuous	nhoodn04b	87.96521511945719851	83.23935398955360654	92.69107624936070522
child_kaufman_iq	Baseline	continuous	nhoodn05b	82.79660227331180522	78.33062842439770179	87.26257612222589444
child_kaufman_iq	Baseline	continuous	nhoodn07a	83.421663345484205365	78.529000967358300045	88.314325723610096475
child_kaufman_iq	Baseline	continuous	nhoodn08a	84.77370333792309509	78.904305916148501865	90.643100759697802005
child_kaufman_iq	Baseline	continuous	nhoodn10a	81.43968825249039867	76.36254851621170303	86.516827988769094304
child_kaufman_iq	Baseline	continuous	nhoodn11b	80.96455593532699879	74.955288484848694	86.97382338580530359
child_kaufman_iq	Baseline	continuous	nhoodn14b	86.19444818224469884	81.24607299798809379	91.14282336650140337
child_kaufman_iq	Baseline	continuous	nhoodn15b	84.521057760344206145	77.6120913735558986	91.430024147132598955
child_kaufman_iq	Baseline	continuous	nhoodn16a	85.13708557100939345	80.895782361887100365	89.378388780131601266
child_kaufman_iq	Baseline	continuous	child_female	0.5263268923323389803	-2.1402900783048601774	3.1929438629695399143
child_kaufman_iq	Baseline	continuous	preg_since_birth	-3.010800344522550187	-5.702264004353409632	-0.31933668469169701476
child_kaufman_iq	Baseline	continuous	drinking	0.39460702711999001702	-2.2528525091841098416	3.0420665634240902087
child_kaufman_iq	5_years	discrete	n	348
child_kaufman_iq	5_years	discrete	rsquared	0.9836458246273249717
child_kaufman_iq	5_years	discrete	nhoodn01a	85.83708047231179705	81.80083959827480555	89.87332134634870329
child_kaufman_iq	5_years	discrete	nhoodn01b	83.613045957137302366	79.737679185085994504	87.48841272918859602
child_kaufman_iq	5_years	discrete	nhoodn02b	83.82606803258890693	79.40954719198529688	88.242588873192502774
child_kaufman_iq	5_years	discrete	nhoodn04b	87.26761147383959383	82.91781440899329425	91.617408538685893404
child_kaufman_iq	5_years	discrete	nhoodn05b	82.3576846127680966	78.20389001312790356	86.511479212408204376
child_kaufman_iq	5_years	discrete	nhoodn07a	84.131308286106900596	79.75623706561110282	88.506379506602797846
child_kaufman_iq	5_years	discrete	nhoodn08a	84.67013150558480561	80.35053251486949932	88.98973049630019716
child_kaufman_iq	5_years	discrete	nhoodn10a	82.087583440846600524	77.54291057921709296	86.63225630247609388
child_kaufman_iq	5_years	discrete	nhoodn11b	81.532166415696806894	76.629013361558094175	86.435319469835405926
child_kaufman_iq	5_years	discrete	nhoodn14b	84.640683808816902456	80.33614802438029301	88.94521959325349769
child_kaufman_iq	5_years	discrete	nhoodn15b	87.79876059697680546	81.58783305219979809	94.00968814175379862
child_kaufman_iq	5_years	discrete	nhoodn16a	85.35979188964050479	81.158410153844997126	89.56117362543589877
child_kaufman_iq	5_years	discrete	child_female	0.4393331971449789819	-1.9689152573318000616	2.8475816516217498098
child_kaufman_iq	5_years	discrete	preg_since_birth	-2.6931783862199298873	-5.127550310492029695	-0.25880646194783901715
child_kaufman_iq	5_years	discrete	drinking	-1.2563739362526200605	-4.287207197838929673	1.7744593253336899963
child_kaufman_iq	5_years	continuous	n	348
child_kaufman_iq	5_years	continuous	rsquared	0.983647783791866015
child_kaufman_iq	5_years	continuous	nhoodn01a	85.933189271860101144	81.860445253575406355	90.00593329014479593
child_kaufman_iq	5_years	continuous	nhoodn01b	83.35581946092389671	79.5843492056335009	87.12728971621419305
child_kaufman_iq	5_years	continuous	nhoodn02b	83.730327671989599025	79.37223187823430237	88.08842346574489568
child_kaufman_iq	5_years	continuous	nhoodn04b	87.18575552094070247	82.84821552640670461	91.5232955154747998
child_kaufman_iq	5_years	continuous	nhoodn05b	82.30415118468100388	78.16482948016650312	86.44347288919550465
child_kaufman_iq	5_years	continuous	nhoodn07a	83.9930559718047931	79.66159781093330139	88.32451413267619955
child_kaufman_iq	5_years	continuous	nhoodn08a	84.512330497571397814	80.244266439568093574	88.78039455557480153
child_kaufman_iq	5_years	continuous	nhoodn10a	81.9679777287258986	77.448926816108794924	86.4870286413429028
child_kaufman_iq	5_years	continuous	nhoodn11b	81.50594984340040128	76.62105826100109596	86.39084142579959291
child_kaufman_iq	5_years	continuous	nhoodn14b	84.49008847327439753	80.25881387709939929	88.721363069449395766
child_kaufman_iq	5_years	continuous	nhoodn15b	87.652331253282994794	81.52255480717700209	93.78210769938890223
child_kaufman_iq	5_years	continuous	nhoodn16a	85.21564156141060664	81.053138494012003434	89.37814462880919564
child_kaufman_iq	5_years	continuous	child_female	0.49515896067137099568	-1.8897079633117899178	2.8800258846545299107
child_kaufman_iq	5_years	continuous	preg_since_birth	-2.7200108666152500447	-5.150233991866340233	-0.28978774136417401186
child_kaufman_iq	5_years	continuous	drinking	-1.0244594206969799277	-3.424728858828899991	1.3758100174349399136
